# Supplementary material for: Association between blood heavy metal exposure levels and risk of metabolic dysfunction associated fatty liver disease in adults: 2015–2020 NHANES large cross-sectional study
Source: Front Public Health. 2024 Feb 16;12:1280163. doi: 10.3389/fpubh.2024.1280163 (PMC10904630; doi:10.3389/fpubh.2024.1280163)
Supplement: Supplementary file 1 [file Data_Sheet_1.CSV]

Year	seqn	sdmvpsu	sdmvstra	SEX	age	race	education	marriage	wtint2yr	bmi	smoke	alcohol	CKD_EPI_Scr	ALT	AST	HB1AC	DM	Hypertension	CANCER	Pb	Hg	Cd	Mn	Se	InHg	MeHg	EtHg	Cr	Co	Asthma	MAFLD
2015-2016	83732	1	125	Male	62	Non-Hispanic White	College graduate or above	Married	134671.3704	27.8	former	mild	91.21631415	25	21	7	DM	no	Yes	0.88	0.47	0.2	7.83	202.38	0.19	0.23	0.11	0.29	0.19	no	NA
2015-2016	83733	1	125	Male	53	Non-Hispanic White	High school graduate/GED or equivalent	Divorced	24328.56024	30.8	now	heavy	80.64744523	35	31	5.5	no	no	No	2.6	3.08	3.53	7.18	199.5	0.19	3.17	0.11	0.29	0.12	no	NA
2015-2016	83734	1	131	Male	78	Non-Hispanic White	High school graduate/GED or equivalent	Married	12400.00852	28.8	former	former	62.57993386	29	30	5.8	DM	yes	Yes	1.85	0.7	0.43	6.18	228.39	0.19	0.54	0.11	0.29	0.15	yes	NA
2015-2016	83735	1	131	Female	56	Non-Hispanic White	College graduate or above	Living with partner	102717.9956	42.4	never	mild	66.32511589	26	23	5.6	no	no	No	NA	NA	NA	NA	NA	NA	NA	NA	0.29	0.13	no	NA
2015-2016	83736	2	126	Female	42	Non-Hispanic Black	Some college or AA degree	Divorced	17627.67498	20.3	never	mild	127.2859794	13	20	5.6	NA	no	No	NA	NA	NA	NA	NA	NA	NA	NA	0.29	0.12	yes	NA
2015-2016	83737	1	128	Female	72	Mexican American	9-11th grade (Includes 12th grade with no diploma)	Separated	11252.31197	28.6	never	never	47.64838938	17	22	5.9	no	no	No	NA	NA	NA	NA	NA	NA	NA	NA	0.29	0.1	no	NA
2015-2016	83738	1	120	Female	11	Mexican American	NA	NA	9964.725426	18.1	NA	NA	NA	NA	NA	NA	no	no	NA	0.49	0.46	0.14	12.57	194.72	0.65	0.08	0.11	NA	NA	no	NA
2015-2016	83739	2	124	Male	4	Non-Hispanic White	NA	NA	44749.88955	15.7	NA	NA	NA	NA	NA	NA	no	no	NA	0.29	0.4	0.07	10.06	171.69	0.19	0.2	0.11	NA	NA	no	NA
2015-2016	83740	1	119	Male	1	Other Hispanic	NA	NA	9891.944044	NA	NA	NA	NA	NA	NA	NA	no	no	NA	NA	NA	NA	NA	NA	NA	NA	NA	NA	NA	no	NA
2015-2016	83741	2	128	Male	22	Non-Hispanic Black	Some college or AA degree	Never married	37043.08701	28	now	heavy	152.2085495	17	27	5.6	no	no	No	0.72	1.38	0.2	7.27	190.87	0.19	1.13	0.11	NA	NA	no	NA
2015-2016	83742	1	125	Female	32	Mexican American	Some college or AA degree	Married	22744.35508	28.2	never	mild	120.9940288	61	41	5.6	no	no	No	0.36	1.54	0.25	8.88	196.72	0.19	1.59	0.11	NA	NA	no	NA
2015-2016	83743	2	122	Male	18	Other Race - Including Multi-Racial	NA	NA	18526.15959	26.2	never	NA	156.9234742	22	23	5.3	no	no	NA	0.61	4.3	0.12	9.65	218.14	0.19	3.52	0.11	NA	NA	no	NA
2015-2016	83744	2	126	Male	56	Non-Hispanic Black	High school graduate/GED or equivalent	Divorced	20395.53531	33.6	never	former	66.18042448	63	47	7.6	DM	yes	No	1.97	3.54	0.31	3.4	205.43	0.19	3.92	0.11	0.29	0.1	no	NA
2015-2016	83745	2	126	Female	15	Non-Hispanic White	NA	NA	24788.72306	25	NA	NA	136.3410748	16	25	4.8	no	no	NA	NA	NA	NA	NA	NA	NA	NA	NA	NA	NA	no	NA
2015-2016	83746	2	129	Female	4	Other Race - Including Multi-Racial	NA	NA	10998.01205	16.1	NA	NA	NA	NA	NA	NA	no	no	NA	NA	NA	NA	NA	NA	NA	NA	NA	NA	NA	no	NA
2015-2016	83747	1	121	Male	46	Non-Hispanic White	College graduate or above	Living with partner	34513.07788	27.6	now	mild	106.04757	58	45	6.2	no	yes	No	1.55	0.55	0.97	6.78	195.21	0.19	0.29	0.11	0.29	0.15	yes	NA
2015-2016	83748	2	131	Male	3	Non-Hispanic Black	NA	NA	10988.31733	16.1	NA	NA	NA	NA	NA	NA	no	no	NA	NA	NA	NA	NA	NA	NA	NA	NA	NA	NA	no	NA
2015-2016	83749	2	131	Female	17	Non-Hispanic White	NA	NA	60125.441	29	NA	NA	132.9964675	14	14	5.4	no	no	NA	NA	NA	NA	NA	NA	NA	NA	NA	NA	NA	no	NA
2015-2016	83750	1	125	Male	45	Other Race - Including Multi-Racial	9-11th grade (Includes 12th grade with no diploma)	Never married	96194.92844	24.1	former	moderate	107.335065	87	62	5.5	no	no	No	NA	NA	NA	NA	NA	NA	NA	NA	0.29	0.15	yes	NA
2015-2016	83751	1	128	Female	16	Mexican American	NA	NA	14862.01119	22.2	NA	NA	134.6524338	19	26	5.3	no	no	NA	0.19	0.2	0.21	15.21	175.14	0.19	0.08	0.11	NA	NA	no	NA
2015-2016	83752	1	124	Female	30	Other Hispanic	Some college or AA degree	Living with partner	36978.41987	26.6	former	moderate	118.3310156	18	17	4.8	no	no	No	NA	NA	NA	NA	NA	NA	NA	NA	NA	NA	yes	NA
2015-2016	83753	1	119	Male	15	Non-Hispanic Black	NA	NA	11836.75345	24.5	NA	NA	113.8439732	15	28	5.6	no	no	NA	0.47	0.37	0.11	7.3	233.39	0.19	0.2	0.11	NA	NA	no	NA
2015-2016	83754	1	128	Female	67	Other Hispanic	College graduate or above	Married	10495.86594	43.7	never	mild	80.15274217	23	22	5.7	DM	yes	No	NA	NA	NA	NA	NA	NA	NA	NA	0.52	0.13	no	NA
2015-2016	83755	1	126	Male	67	Non-Hispanic Black	College graduate or above	Widowed	14080.09556	28.8	never	moderate	108.5508521	58	59	8.6	DM	yes	No	NA	NA	NA	NA	NA	NA	NA	NA	0.29	0.22	no	NA
2015-2016	83756	1	122	Male	16	Non-Hispanic White	NA	NA	45738.15744	22.3	NA	NA	NA	NA	NA	NA	no	no	NA	NA	NA	NA	NA	NA	NA	NA	NA	NA	NA	yes	NA
2015-2016	83757	1	120	Female	57	Other Hispanic	Less than 9th grade	Separated	11709.1121	35.4	never	mild	103.2343158	15	13	13	DM	yes	No	2.25	0.56	0.18	9.71	257.7	0.4	0.08	0.11	0.29	0.14	no	NA
2015-2016	83758	2	133	Male	80	Non-Hispanic White	College graduate or above	Widowed	30375.76584	NA	former	NA	NA	NA	NA	NA	DM	yes	No	NA	NA	NA	NA	NA	NA	NA	NA	NA	NA	no	NA
2015-2016	83759	2	121	Female	19	Mexican American	NA	NA	18928.63103	32.8	never	never	NA	NA	NA	5.6	no	no	NA	0.33	0.47	0.19	9.28	221.21	0.19	0.35	0.11	NA	NA	no	NA
2015-2016	83760	2	126	Female	3	Non-Hispanic Black	NA	NA	8862.399321	16.3	NA	NA	NA	NA	NA	NA	no	no	NA	0.44	0.2	0.07	21.26	181.06	0.19	0.18	0.11	NA	NA	no	NA
2015-2016	83761	1	119	Female	24	Other Race - Including Multi-Racial	College graduate or above	Never married	15420.80131	25.3	never	mild	111.9228908	14	20	5.7	IGT	no	No	1.8	3.22	1.11	14.35	190.46	0.19	2.77	0.11	NA	NA	no	NA
2015-2016	83762	1	132	Female	27	Non-Hispanic Black	Some college or AA degree	Never married	38387.34103	38	now	NA	113.412358	18	19	5	no	yes	No	NA	NA	NA	NA	NA	NA	NA	NA	NA	NA	no	NA
2015-2016	83763	1	127	Female	2	Other Hispanic	NA	NA	17174.31413	15	NA	NA	NA	NA	NA	NA	no	no	NA	NA	NA	NA	NA	NA	NA	NA	NA	NA	NA	no	NA
2015-2016	83764	2	120	Male	14	Non-Hispanic White	NA	NA	69163.00312	18.8	NA	NA	134.827204	11	16	7.6	DM	no	NA	0.44	0.32	0.11	10.72	157.04	0.19	0.13	0.11	NA	NA	no	NA
2015-2016	83765	2	123	Female	0	Non-Hispanic White	NA	NA	13932.17017	NA	NA	NA	NA	NA	NA	NA	NA	no	NA	NA	NA	NA	NA	NA	NA	NA	NA	NA	NA	NA	NA
2015-2016	83766	1	126	Female	10	Non-Hispanic White	NA	NA	48048.79084	19.9	NA	NA	NA	NA	NA	NA	no	no	NA	NA	NA	NA	NA	NA	NA	NA	NA	NA	NA	yes	NA
2015-2016	83767	2	122	Female	54	Other Race - Including Multi-Racial	Some college or AA degree	Divorced	21914.03687	26.3	never	never	95.24242685	32	39	6.1	no	yes	No	NA	NA	NA	NA	NA	NA	NA	NA	0.68	0.11	yes	NA
2015-2016	83768	2	120	Female	15	Non-Hispanic White	NA	NA	22414.37218	21	NA	NA	131.4800512	13	29	5.1	no	no	NA	0.42	0.46	0.2	10.42	182.54	0.19	0.26	0.11	NA	NA	no	NA
2015-2016	83769	1	132	Male	49	Other Race - Including Multi-Racial	9-11th grade (Includes 12th grade with no diploma)	Married	26837.74144	25	never	mild	82.94565104	29	25	6	no	no	No	NA	NA	NA	NA	NA	NA	NA	NA	0.29	0.15	no	NA
2015-2016	83770	2	132	Male	15	Non-Hispanic Black	NA	NA	13912.88925	18.3	NA	NA	170.9806717	19	33	4.8	no	no	NA	NA	NA	NA	NA	NA	NA	NA	NA	NA	NA	no	NA
2015-2016	83771	1	121	Female	2	Mexican American	NA	NA	10598.7149	NA	NA	NA	NA	NA	NA	NA	no	NA	NA	NA	NA	NA	NA	NA	NA	NA	NA	NA	NA	no	NA
2015-2016	83772	2	125	Female	2	Other Race - Including Multi-Racial	NA	NA	7757.921874	17.3	NA	NA	NA	NA	NA	NA	no	no	NA	0.55	0.2	0.07	10.74	164.18	0.19	0.08	0.11	NA	NA	no	NA
2015-2016	83773	1	131	Female	80	Non-Hispanic White	High school graduate/GED or equivalent	Widowed	37582.05336	30.2	never	never	75.52258292	28	32	6.2	DM	yes	No	0.91	0.71	0.61	9.77	234.33	0.19	0.52	0.11	0.29	0.16	no	NA
2015-2016	83774	1	133	Female	13	Non-Hispanic White	NA	NA	72000.74914	19.4	NA	NA	145.8644268	12	22	5.6	no	no	NA	NA	NA	NA	NA	NA	NA	NA	NA	NA	NA	yes	NA
2015-2016	83775	2	119	Female	69	Other Hispanic	Less than 9th grade	Separated	7250.103342	30.3	former	former	63.73304749	16	24	5.5	no	yes	Yes	NA	NA	NA	NA	NA	NA	NA	NA	0.29	0.17	no	NA
2015-2016	83776	2	128	Female	58	Mexican American	College graduate or above	Married	21433.17599	22.8	never	NA	84.06206621	20	18	5.4	no	no	No	NA	NA	NA	NA	NA	NA	NA	NA	0.63	0.09	no	NA
2015-2016	83777	2	133	Male	56	Other Race - Including Multi-Racial	9-11th grade (Includes 12th grade with no diploma)	Married	13892.04194	25	never	never	82.76213421	45	31	8.9	DM	yes	No	0.53	1.77	0.23	8.8	240.21	0.19	1.58	0.11	2.52	0.12	no	NA
2015-2016	83778	1	127	Male	16	Other Hispanic	NA	NA	18894.64907	34.5	NA	NA	132.9462297	39	24	5.1	no	no	NA	NA	NA	NA	NA	NA	NA	NA	NA	NA	NA	no	NA
2015-2016	83779	1	128	Female	1	Other Race - Including Multi-Racial	NA	NA	11562.46786	NA	NA	NA	NA	NA	NA	NA	no	no	NA	NA	NA	NA	NA	NA	NA	NA	NA	NA	NA	no	NA
2015-2016	83780	1	128	Male	4	Mexican American	NA	NA	18292.89927	16.9	NA	NA	NA	NA	NA	NA	no	no	NA	0.96	0.34	0.07	11.91	152.08	0.19	0.15	0.11	NA	NA	no	NA
2015-2016	83781	2	119	Female	27	Non-Hispanic Black	College graduate or above	Never married	34068.85955	34	never	heavy	148.6605474	23	25	5.6	no	no	No	NA	NA	NA	NA	NA	NA	NA	NA	NA	NA	no	NA
2015-2016	83782	1	125	Female	0	Non-Hispanic White	NA	NA	8734.840837	NA	NA	NA	NA	NA	NA	NA	NA	NA	NA	NA	NA	NA	NA	NA	NA	NA	NA	NA	NA	NA	NA
2015-2016	83783	2	129	Male	17	Non-Hispanic White	NA	NA	78077.78177	32.9	NA	NA	134.8651778	40	28	5.5	no	no	NA	0.48	2.57	0.1	8.82	195.01	0.19	2.28	0.11	NA	NA	no	NA
2015-2016	83784	2	121	Male	22	Other Hispanic	Some college or AA degree	Never married	38148.53347	25.3	former	heavy	130.9308581	25	23	5.1	no	no	No	0.26	0.99	0.14	6.6	193.17	1.03	0.08	0.11	NA	NA	yes	NA
2015-2016	83785	1	128	Female	60	Other Hispanic	College graduate or above	Divorced	10495.86594	35.9	former	mild	74.70909078	23	20	6.5	DM	yes	No	NA	NA	NA	NA	NA	NA	NA	NA	0.29	0.11	no	NA
2015-2016	83786	2	129	Male	51	Non-Hispanic Black	Some college or AA degree	Never married	25558.45369	30.8	never	NA	NA	NA	NA	NA	no	yes	Yes	NA	NA	NA	NA	NA	NA	NA	NA	NA	NA	no	NA
2015-2016	83787	1	128	Female	68	Mexican American	Less than 9th grade	Divorced	8842.349896	33.5	never	never	69.63479359	22	20	5.8	IFG	yes	No	1.95	0.2	0.29	8.21	190.3	0.19	0.08	0.11	0.29	0.17	yes	NA
2015-2016	83788	2	120	Female	69	Non-Hispanic White	Some college or AA degree	Married	50114.53164	31	former	mild	74.34055188	16	18	6.3	no	yes	No	NA	NA	NA	NA	NA	NA	NA	NA	0.29	0.13	no	NA
2015-2016	83789	1	132	Male	66	Non-Hispanic White	College graduate or above	Living with partner	181684.4387	34	never	mild	81.01056862	30	23	6.1	IFG	yes	Yes	NA	NA	NA	NA	NA	NA	NA	NA	0.75	0.14	no	NA
2015-2016	83790	2	126	Male	56	Non-Hispanic White	Less than 9th grade	Married	31179.69034	24.4	now	former	75.4757759	22	14	13.7	DM	no	No	NA	NA	NA	NA	NA	NA	NA	NA	0.29	0.17	no	NA
2015-2016	83791	2	123	Female	80	Non-Hispanic White	9-11th grade (Includes 12th grade with no diploma)	Married	59524.52931	28	never	never	79.34341957	18	24	5.5	no	no	No	NA	NA	NA	NA	NA	NA	NA	NA	0.44	0.11	no	NA
2015-2016	83792	1	120	Female	3	Mexican American	NA	NA	11930.31699	16.1	NA	NA	NA	NA	NA	NA	no	no	NA	1.61	0.2	0.22	11.46	181.99	0.19	0.14	0.11	NA	NA	no	NA
2015-2016	83793	2	128	Female	11	Non-Hispanic White	NA	NA	18662.21638	22.6	NA	NA	NA	NA	NA	NA	no	no	NA	0.4	0.38	0.1	9.49	194.06	0.19	0.18	0.11	NA	NA	no	NA
2015-2016	83794	1	132	Female	10	Non-Hispanic Black	NA	NA	20199.62398	NA	NA	NA	NA	NA	NA	NA	no	no	NA	0.32	0.2	0.15	7.38	180.04	0.19	0.08	0.11	NA	NA	no	NA
2015-2016	83795	1	126	Male	5	Non-Hispanic White	NA	NA	26972.36002	15.9	NA	NA	NA	NA	NA	NA	no	no	NA	NA	NA	NA	NA	NA	NA	NA	NA	NA	NA	no	NA
2015-2016	83796	1	130	Female	4	Non-Hispanic White	NA	NA	32232.37358	19.3	NA	NA	NA	NA	NA	NA	no	no	NA	NA	NA	NA	NA	NA	NA	NA	NA	NA	NA	yes	NA
2015-2016	83797	2	120	Female	1	Other Hispanic	NA	NA	10315.95866	NA	NA	NA	NA	NA	NA	NA	no	no	NA	0.49	0.2	0.07	18.02	165.45	0.19	0.08	0.11	NA	NA	no	NA
2015-2016	83798	2	130	Female	0	Other Race - Including Multi-Racial	NA	NA	18167.51953	NA	NA	NA	NA	NA	NA	NA	NA	no	NA	NA	NA	NA	NA	NA	NA	NA	NA	NA	NA	NA	NA
2015-2016	83799	1	122	Female	37	Other Hispanic	Some college or AA degree	Married	34128.78503	25.5	never	NA	114.9579209	12	17	5	no	no	No	1.01	1.28	0.4	14.71	188.27	0.64	0.4	0.11	NA	NA	no	NA
2015-2016	83800	2	129	Male	10	Non-Hispanic Black	NA	NA	10879.90971	17.3	NA	NA	NA	NA	NA	NA	no	no	NA	0.32	0.35	0.07	5.33	191.08	0.19	0.17	0.11	NA	NA	no	NA
2015-2016	83801	2	132	Female	80	Non-Hispanic White	College graduate or above	Married	59053.93738	23.7	former	mild	59.77847874	25	34	5.6	IFG	yes	Yes	NA	NA	NA	NA	NA	NA	NA	NA	0.29	0.2	no	NA
2015-2016	83802	2	120	Female	29	Mexican American	High school graduate/GED or equivalent	Married	21059.64551	23.7	never	NA	122.900723	14	20	5.2	no	no	No	NA	NA	NA	NA	NA	NA	NA	NA	NA	NA	no	NA
2015-2016	83803	2	126	Male	27	Non-Hispanic Black	Some college or AA degree	Divorced	21218.10082	28.6	never	NA	96.19671272	21	31	5.4	no	no	No	0.79	0.3	0.1	6.89	186.81	0.19	0.08	0.11	NA	NA	no	NA
2015-2016	83804	1	120	Male	1	Mexican American	NA	NA	9489.853377	NA	NA	NA	NA	NA	NA	NA	no	no	NA	0.7	0.4	0.07	9.38	172.66	0.19	0.22	0.11	NA	NA	no	NA
2015-2016	83805	1	119	Female	7	Non-Hispanic Black	NA	NA	6362.898245	21.4	NA	NA	NA	NA	NA	NA	no	no	NA	NA	NA	NA	NA	NA	NA	NA	NA	NA	NA	no	NA
2015-2016	83806	2	125	Female	2	Non-Hispanic White	NA	NA	16856.3521	18.6	NA	NA	NA	NA	NA	NA	no	no	NA	NA	NA	NA	NA	NA	NA	NA	NA	NA	NA	no	NA
2015-2016	83807	2	133	Female	10	Mexican American	NA	NA	8393.295458	21	NA	NA	NA	NA	NA	NA	no	no	NA	0.48	0.31	0.14	9.75	167	0.19	0.12	0.11	NA	NA	no	NA
2015-2016	83808	1	129	Male	4	Other Race - Including Multi-Racial	NA	NA	8413.533739	17.4	NA	NA	NA	NA	NA	NA	no	no	NA	0.6	1.31	0.07	11.65	150.65	0.19	1.11	0.11	NA	NA	no	NA
2015-2016	83809	1	129	Female	20	Non-Hispanic Black	High school graduate/GED or equivalent	Never married	37564.93347	26.2	never	never	103.6566347	11	13	5.7	no	no	No	0.21	0.28	0.1	3.9	175.14	0.19	0.17	0.11	NA	NA	no	NA
2015-2016	83810	2	133	Female	6	Non-Hispanic Black	NA	NA	7659.782235	16.4	NA	NA	NA	NA	NA	NA	no	no	NA	NA	NA	NA	NA	NA	NA	NA	NA	NA	NA	no	NA
2015-2016	83811	2	120	Female	7	Non-Hispanic White	NA	NA	41211.48706	18.3	NA	NA	NA	NA	NA	NA	no	no	NA	NA	NA	NA	NA	NA	NA	NA	NA	NA	NA	no	NA
2015-2016	83812	1	124	Female	68	Mexican American	High school graduate/GED or equivalent	Married	10255.96839	29.1	never	moderate	40.73476535	32	48	5.1	DM	yes	No	NA	NA	NA	NA	NA	NA	NA	NA	0.29	0.17	no	NA
2015-2016	83813	1	130	Male	24	Non-Hispanic White	Some college or AA degree	Divorced	119259.4005	26.9	former	mild	98.86951594	23	24	5	no	no	No	1.13	2.62	1.86	8.77	203.63	0.19	2.72	0.11	NA	NA	no	NA
2015-2016	83814	2	125	Female	11	Other Hispanic	NA	NA	11286.13496	20.1	NA	NA	NA	NA	NA	NA	no	no	NA	5.28	0.38	0.13	14.61	154.29	0.19	0.23	0.11	NA	NA	no	NA
2015-2016	83815	1	121	Female	15	Non-Hispanic Black	NA	NA	15067.68706	32	NA	NA	156.3185633	15	21	5.8	no	no	NA	0.31	0.36	0.07	9.46	193.87	0.19	0.23	0.11	NA	NA	no	NA
2015-2016	83816	1	126	Male	27	Non-Hispanic White	Some college or AA degree	Living with partner	68394.01968	18.6	never	mild	127.8435546	15	16	4.6	no	no	No	0.57	0.94	0.16	8.09	216.85	0.19	0.84	0.11	NA	NA	yes	NA
2015-2016	83817	2	124	Male	42	Non-Hispanic White	College graduate or above	Married	155365.0141	25.5	never	mild	57.06693463	18	22	5.3	no	no	Yes	NA	NA	NA	NA	NA	NA	NA	NA	0.29	0.12	no	NA
2015-2016	83818	2	119	Female	80	Other Hispanic	Less than 9th grade	Widowed	7124.421828	28.5	never	former	39.20332856	20	27	6.1	IFG	yes	No	1.08	3.55	0.22	5.51	180.3	0.19	3.24	0.11	0.29	0.09	no	NA
2015-2016	83819	2	132	Female	16	Non-Hispanic White	NA	NA	33923.92796	32.1	NA	NA	131.8679421	21	22	4.6	no	no	NA	0.45	0.35	0.07	6.97	207.98	0.19	0.28	0.11	NA	NA	yes	NA
2015-2016	83820	2	132	Male	70	Non-Hispanic White	College graduate or above	Living with partner	56259.36181	27	former	mild	72.40230524	28	25	4.8	no	yes	No	2.56	0.2	0.28	8.54	206.59	0.19	0.08	0.11	0.29	0.13	no	NA
2015-2016	83821	1	130	Male	80	Non-Hispanic White	Less than 9th grade	Widowed	15513.74192	29.1	former	former	34.30930164	18	17	6.2	no	yes	Yes	NA	NA	NA	NA	NA	NA	NA	NA	0.29	0.16	yes	NA
2015-2016	83822	2	126	Female	20	Non-Hispanic Black	Some college or AA degree	Never married	35323.51722	22.2	never	never	155.2302841	11	20	5.4	no	no	No	0.4	0.58	0.35	10.54	214.3	0.19	0.32	0.11	NA	NA	no	NA
2015-2016	83823	1	129	Female	29	Mexican American	Less than 9th grade	Never married	21819.18716	29.7	never	NA	132.0849826	30	24	5.7	no	no	No	7.3	0.67	0.27	14.53	156.29	0.19	0.5	0.11	NA	NA	no	NA
2015-2016	83824	1	119	Male	23	Other Race - Including Multi-Racial	College graduate or above	Never married	18936.93292	22.3	never	NA	NA	NA	NA	NA	no	no	No	NA	NA	NA	NA	NA	NA	NA	NA	NA	NA	no	NA
2015-2016	83825	1	121	Female	16	Non-Hispanic Black	NA	NA	18361.46067	21.6	NA	NA	149.7745029	12	21	5.6	no	no	NA	NA	NA	NA	NA	NA	NA	NA	NA	NA	NA	no	NA
2015-2016	83826	1	120	Male	6	Mexican American	NA	NA	13195.83897	18.8	NA	NA	NA	NA	NA	NA	no	no	NA	0.7	0.57	0.07	7.3	227.89	0.19	0.32	0.11	NA	NA	no	NA
2015-2016	83827	1	126	Male	61	Non-Hispanic Black	High school graduate/GED or equivalent	Married	14080.09556	29.5	former	former	71.38496498	26	30	5.7	no	yes	No	1.48	0.29	0.18	10.69	178.87	0.19	0.12	0.11	0.29	0.13	no	NA
2015-2016	83828	2	129	Female	39	Mexican American	High school graduate/GED or equivalent	Married	29007.79869	27.2	never	moderate	118.5335015	16	17	5.6	IGT	no	No	NA	NA	NA	NA	NA	NA	NA	NA	NA	NA	no	NA
2015-2016	83829	2	122	Male	50	Other Race - Including Multi-Racial	College graduate or above	Married	16707.33245	22.6	never	mild	110.6899605	24	24	5	no	no	No	0.85	0.62	0.16	8.34	243.29	0.19	0.5	0.11	0.29	0.16	yes	NA
2015-2016	83830	2	131	Male	15	Non-Hispanic Black	NA	NA	13143.71589	25.1	NA	NA	154.7730242	12	26	5.4	no	no	NA	NA	NA	NA	NA	NA	NA	NA	NA	NA	NA	no	NA
2015-2016	83831	1	130	Female	15	Other Race - Including Multi-Racial	NA	NA	36112.97375	30.5	NA	NA	131.4800512	12	17	5.2	no	no	NA	0.4	0.2	0.07	9.72	207.88	0.19	0.08	0.11	NA	NA	no	NA
2015-2016	83832	1	121	Female	50	Mexican American	Less than 9th grade	Separated	11709.1121	42.6	never	heavy	118.9737225	19	24	5.4	no	no	No	1.34	2.93	0.25	10.13	235.03	0.27	2.72	0.11	0.29	0.1	no	NA
2015-2016	83833	2	132	Male	14	Non-Hispanic White	NA	NA	25568.61494	17.7	NA	NA	131.4690354	20	26	5.4	no	no	NA	0.69	0.2	0.07	8.67	179.61	0.19	0.08	0.11	NA	NA	no	NA
2015-2016	83834	2	131	Male	69	Non-Hispanic Black	High school graduate/GED or equivalent	Never married	11885.51663	28.2	former	mild	45.24190707	21	25	5.7	no	no	No	NA	NA	NA	NA	NA	NA	NA	NA	0.29	0.15	yes	NA
2015-2016	83835	2	131	Female	13	Non-Hispanic Black	NA	NA	15852.64401	29.8	NA	NA	169.2483495	23	25	6.2	DM	no	NA	NA	NA	NA	NA	NA	NA	NA	NA	NA	NA	no	NA
2015-2016	83836	1	133	Female	18	Mexican American	NA	NA	10229.92769	28	never	heavy	139.0591143	18	20	5.5	no	no	NA	0.65	0.89	0.31	16.91	226.47	0.4	0.21	0.11	NA	NA	no	NA
2015-2016	83837	1	133	Female	45	Mexican American	9-11th grade (Includes 12th grade with no diploma)	Married	15415.16145	35.2	never	never	124.1843627	35	24	10.7	DM	no	No	NA	NA	NA	NA	NA	NA	NA	NA	0.29	0.24	no	NA
2015-2016	83838	1	128	Female	8	Mexican American	NA	NA	10810.76417	19.1	NA	NA	NA	NA	NA	NA	no	no	NA	1.8	0.2	0.1	11.65	162.55	0.19	0.08	0.11	NA	NA	yes	NA
2015-2016	83839	2	124	Male	13	Non-Hispanic White	NA	NA	84345.74559	18.3	NA	NA	144.4081989	14	26	5.2	no	no	NA	NA	NA	NA	NA	NA	NA	NA	NA	NA	NA	no	NA
2015-2016	83840	1	122	Female	0	Mexican American	NA	NA	5844.27939	NA	NA	NA	NA	NA	NA	NA	NA	no	NA	NA	NA	NA	NA	NA	NA	NA	NA	NA	NA	NA	NA
2015-2016	83841	2	122	Male	13	Other Race - Including Multi-Racial	NA	NA	16056.00498	20.6	NA	NA	157.5665221	20	23	5.7	no	no	NA	0.52	2.41	0.12	8.29	200.48	0.19	2.03	0.11	NA	NA	no	NA
2015-2016	83842	2	124	Male	1	Non-Hispanic White	NA	NA	25032.39316	NA	NA	NA	NA	NA	NA	NA	no	no	NA	NA	NA	NA	NA	NA	NA	NA	NA	NA	NA	no	NA
2015-2016	83843	1	128	Male	80	Non-Hispanic White	Some college or AA degree	Married	17184.34842	24.2	former	mild	67.49084707	NA	NA	5	no	yes	Yes	NA	NA	NA	NA	NA	NA	NA	NA	0.29	0.23	no	NA
2015-2016	83844	1	121	Male	27	Mexican American	9-11th grade (Includes 12th grade with no diploma)	Living with partner	29671.14494	23.1	never	heavy	122.4256754	78	58	5	no	no	No	0.92	1.19	0.32	11.65	199.92	0.19	1.15	0.11	NA	NA	no	NA
2015-2016	83845	2	124	Female	44	Non-Hispanic Black	Less than 9th grade	Never married	21984.30949	45.3	now	former	102.1504218	40	38	7	DM	yes	No	NA	NA	NA	NA	NA	NA	NA	NA	0.29	0.09	yes	NA
2015-2016	83846	2	128	Female	41	Non-Hispanic Black	Some college or AA degree	Divorced	29320.20298	NA	never	NA	NA	NA	NA	NA	no	no	No	NA	NA	NA	NA	NA	NA	NA	NA	NA	NA	no	NA
2015-2016	83847	2	128	Male	18	Non-Hispanic White	NA	NA	82367.37091	20.8	never	never	125.9960251	12	21	5.3	no	no	NA	NA	NA	NA	NA	NA	NA	NA	NA	NA	NA	no	NA
2015-2016	83848	1	125	Male	10	Non-Hispanic White	NA	NA	35932.43593	21.8	NA	NA	NA	NA	NA	NA	no	no	NA	0.63	0.2	0.22	17.69	192.13	0.19	0.08	0.11	NA	NA	no	NA
2015-2016	83849	1	127	Male	71	Other Hispanic	Some college or AA degree	Married	11138.89926	27.6	now	former	53.40209756	19	19	6.4	DM	yes	No	NA	NA	NA	NA	NA	NA	NA	NA	0.29	1.26	yes	NA
2015-2016	83850	1	126	Male	13	Non-Hispanic White	NA	NA	57794.93507	NA	NA	NA	NA	NA	NA	NA	no	NA	NA	NA	NA	NA	NA	NA	NA	NA	NA	NA	NA	yes	NA
2015-2016	83851	1	120	Female	37	Non-Hispanic White	High school graduate/GED or equivalent	Married	73609.00198	35.3	now	mild	115.5646679	18	26	5.2	no	no	No	0.43	0.71	0.67	9.87	184.48	0.56	0.08	0.11	NA	NA	no	NA
2015-2016	83852	2	133	Female	0	Non-Hispanic White	NA	NA	17442.31756	NA	NA	NA	NA	NA	NA	NA	NA	no	NA	NA	NA	NA	NA	NA	NA	NA	NA	NA	NA	NA	NA
2015-2016	83853	2	123	Female	49	Non-Hispanic White	High school graduate/GED or equivalent	Married	110300.8923	27.4	never	NA	98.64707457	16	20	5.1	IFG	yes	No	NA	NA	NA	NA	NA	NA	NA	NA	0.29	0.13	no	NA
2015-2016	83854	1	127	Female	46	Mexican American	College graduate or above	Married	25482.34273	41.6	never	mild	105.2373118	47	34	5.7	no	no	No	0.5	0.65	0.07	12.01	198.58	0.19	0.38	0.11	0.29	0.12	no	NA
2015-2016	83855	2	125	Female	12	Non-Hispanic White	NA	NA	71570.66901	16.2	NA	NA	142.4416082	14	21	5.5	no	no	NA	0.27	0.82	0.07	14.04	155.02	0.19	0.69	0.11	NA	NA	no	NA
2015-2016	83856	1	130	Male	30	Non-Hispanic White	Some college or AA degree	Married	46748.64398	27	former	mild	95.89201711	21	27	5.3	no	no	No	0.71	0.2	0.13	8.03	199.68	0.19	0.08	0.11	NA	NA	no	NA
2015-2016	83857	1	130	Female	31	Non-Hispanic White	College graduate or above	Married	131578.0751	27.8	never	heavy	85.47390227	28	27	4.8	no	yes	No	0.58	2.83	0.07	8.15	224.53	0.19	2.36	0.11	NA	NA	no	NA
2015-2016	83858	1	120	Male	0	Mexican American	NA	NA	5770.330493	NA	NA	NA	NA	NA	NA	NA	NA	no	NA	NA	NA	NA	NA	NA	NA	NA	NA	NA	NA	NA	NA
2015-2016	83859	1	125	Male	2	Non-Hispanic White	NA	NA	14675.01064	15.2	NA	NA	NA	NA	NA	NA	no	no	NA	1.27	0.2	0.07	10.04	167.12	0.19	0.08	0.11	NA	NA	no	NA
2015-2016	83860	2	125	Male	41	Non-Hispanic Black	Some college or AA degree	Married	22734.58411	40.7	now	moderate	99.14275874	31	22	6	IFG	no	No	0.85	1.38	0.72	6.93	189.12	0.19	1.21	0.11	0.29	0.08	no	NA
2015-2016	83861	2	120	Male	80	Non-Hispanic White	College graduate or above	Divorced	43427.97167	NA	never	NA	NA	NA	NA	NA	no	no	No	NA	NA	NA	NA	NA	NA	NA	NA	NA	NA	no	NA
2015-2016	83862	2	127	Female	19	Other Hispanic	NA	NA	27194.0522	24.4	never	mild	112.2934583	15	26	5.5	no	no	NA	NA	NA	NA	NA	NA	NA	NA	NA	NA	NA	no	NA
2015-2016	83863	1	120	Male	35	Mexican American	High school graduate/GED or equivalent	Married	24494.46889	31.1	never	moderate	126.8517643	40	29	5.3	no	no	No	0.86	0.94	0.24	11.73	210.12	0.6	0.18	0.11	NA	NA	yes	NA
2015-2016	83864	1	132	Male	4	Non-Hispanic Black	NA	NA	14839.39202	15.7	NA	NA	NA	NA	NA	NA	no	no	NA	0.56	0.5	0.07	9.58	169.25	0.19	0.43	0.11	NA	NA	no	NA
2015-2016	83865	2	126	Female	21	Non-Hispanic White	9-11th grade (Includes 12th grade with no diploma)	Never married	62298.23518	16.3	now	heavy	109.0128933	11	16	5	no	no	No	NA	NA	NA	NA	NA	NA	NA	NA	NA	NA	no	NA
2015-2016	83866	1	132	Male	40	Non-Hispanic Black	Some college or AA degree	Never married	29757.77379	30.7	now	mild	NA	NA	NA	5.3	no	no	No	1.61	2.03	0.5	6.1	188.54	0.19	2.08	0.11	0.29	0.14	no	NA
2015-2016	83867	2	121	Male	13	Other Race - Including Multi-Racial	NA	NA	13634.87584	23.9	NA	NA	154.1644043	15	20	5.6	no	no	NA	0.6	0.85	0.14	15.36	249.94	0.19	0.7	0.11	NA	NA	no	NA
2015-2016	83868	1	121	Female	11	Mexican American	NA	NA	16096.78597	20.4	NA	NA	NA	NA	NA	NA	no	no	NA	0.37	0.2	0.33	7.55	164.65	0.29	0.08	0.11	NA	NA	yes	NA
2015-2016	83869	2	132	Female	67	Non-Hispanic White	College graduate or above	Divorced	37858.79047	23.9	now	former	85.49256235	16	19	6.2	no	yes	Yes	2.29	0.2	1.33	10.08	178.96	0.19	0.08	0.11	0.29	0.26	yes	NA
2015-2016	83870	1	132	Male	48	Mexican American	High school graduate/GED or equivalent	Married	39125.71723	28.6	former	mild	104.5681004	29	23	5.5	no	no	No	NA	NA	NA	NA	NA	NA	NA	NA	0.29	0.13	no	NA
2015-2016	83871	1	120	Female	30	Mexican American	Less than 9th grade	Living with partner	22381.02508	27.4	never	never	129.4453977	14	22	5	no	no	No	0.33	0.38	0.49	13.29	197.19	0.19	0.23	0.11	NA	NA	no	NA
2015-2016	83872	1	122	Male	63	Mexican American	High school graduate/GED or equivalent	Widowed	8012.500733	23.3	never	former	NA	NA	NA	6.2	DM	yes	No	NA	NA	NA	NA	NA	NA	NA	NA	1.88	0.4	no	NA
2015-2016	83873	2	120	Male	4	Non-Hispanic White	NA	NA	43814.39699	16.2	NA	NA	NA	NA	NA	NA	no	no	NA	NA	NA	NA	NA	NA	NA	NA	NA	NA	NA	no	NA
2015-2016	83874	1	133	Male	54	Mexican American	9-11th grade (Includes 12th grade with no diploma)	Married	15996.00921	30.2	former	NA	89.24662562	32	24	5	no	no	No	NA	NA	NA	NA	NA	NA	NA	NA	0.29	0.16	no	NA
2015-2016	83875	2	130	Female	42	Non-Hispanic Black	College graduate or above	Married	20649.80199	34.4	never	never	103.5956852	14	18	5.8	no	no	No	NA	NA	NA	NA	NA	NA	NA	NA	0.29	1.04	no	NA
2015-2016	83876	2	132	Female	71	Non-Hispanic White	High school graduate/GED or equivalent	Divorced	45307.96496	26.4	former	moderate	NA	NA	NA	NA	no	yes	Yes	NA	NA	NA	NA	NA	NA	NA	NA	NA	NA	no	NA
2015-2016	83877	1	119	Female	13	Other Race - Including Multi-Racial	NA	NA	10615.83786	NA	NA	NA	NA	NA	NA	NA	no	NA	NA	NA	NA	NA	NA	NA	NA	NA	NA	NA	NA	no	NA
2015-2016	83878	1	123	Male	10	Non-Hispanic Black	NA	NA	6750.534541	18.5	NA	NA	NA	NA	NA	NA	no	no	NA	0.8	0.97	0.12	7.98	180.84	0.41	0.54	0.11	NA	NA	no	NA
2015-2016	83879	2	126	Female	14	Non-Hispanic White	NA	NA	70030.19969	22.2	NA	NA	NA	NA	NA	NA	no	no	NA	NA	NA	NA	NA	NA	NA	NA	NA	NA	NA	no	NA
2015-2016	83880	1	123	Female	79	Non-Hispanic White	Less than 9th grade	Married	44576.00509	24	never	NA	NA	NA	NA	5.8	no	no	No	0.68	0.43	0.56	7.09	163.34	0.19	0.36	0.11	0.29	0.14	no	NA
2015-2016	83881	2	125	Female	32	Non-Hispanic White	College graduate or above	Married	59714.3949	23.9	never	mild	94.98631222	19	20	5.1	no	no	No	NA	NA	NA	NA	NA	NA	NA	NA	NA	NA	no	NA
2015-2016	83882	1	133	Female	4	Non-Hispanic White	NA	NA	22984.99142	16.5	NA	NA	NA	NA	NA	NA	no	no	NA	0.61	0.2	0.07	12.57	186.13	0.19	0.08	0.11	NA	NA	no	NA
2015-2016	83883	1	128	Female	80	Mexican American	9-11th grade (Includes 12th grade with no diploma)	Never married	12211.03489	20.1	never	former	44.11529577	16	22	5.6	no	yes	No	1.63	0.32	0.24	9.51	204.16	0.19	0.08	0.11	0.29	0.17	no	NA
2015-2016	83884	1	127	Male	61	Mexican American	High school graduate/GED or equivalent	Married	8261.762664	22.3	now	former	105.0048969	34	37	5.6	no	no	No	NA	NA	NA	NA	NA	NA	NA	NA	0.63	0.25	no	NA
2015-2016	83885	2	121	Female	38	Other Race - Including Multi-Racial	Some college or AA degree	Married	12817.56984	21.8	never	never	125.7045492	23	23	5.2	no	no	No	1.25	20.39	0.78	17.81	248	0.6	18.06	0.11	NA	NA	no	NA
2015-2016	83886	2	123	Male	74	Non-Hispanic White	College graduate or above	Married	18954.71696	27.2	former	heavy	58.04083609	17	25	5.7	DM	yes	No	1.12	1.69	0.18	4.1	171.69	0.55	1.61	0.11	0.29	0.19	no	NA
2015-2016	83887	1	119	Female	51	Non-Hispanic Black	9-11th grade (Includes 12th grade with no diploma)	Married	27755.64652	23.1	never	never	97.24894618	18	21	5.7	no	no	No	NA	NA	NA	NA	NA	NA	NA	NA	0.29	0.19	yes	NA
2015-2016	83888	2	123	Male	3	Non-Hispanic White	NA	NA	29469.31436	16	NA	NA	NA	NA	NA	NA	no	no	NA	3.29	0.2	0.07	8.84	159.25	0.19	0.08	0.11	NA	NA	no	NA
2015-2016	83889	1	132	Male	26	Non-Hispanic White	College graduate or above	Living with partner	160380.4639	24.3	former	moderate	112.897125	21	18	5.1	no	no	No	0.57	1.44	0.13	10.41	192.77	0.19	1.38	0.11	NA	NA	yes	NA
2015-2016	83890	1	119	Female	18	Other Race - Including Multi-Racial	NA	NA	7855.328403	20.4	never	never	136.5627832	11	19	5.3	no	no	NA	NA	NA	NA	NA	NA	NA	NA	NA	NA	NA	no	NA
2015-2016	83891	1	125	Female	54	Non-Hispanic White	Some college or AA degree	Never married	96865.53341	38.8	never	moderate	81.38502359	22	23	5.4	IFG	yes	No	NA	NA	NA	NA	NA	NA	NA	NA	0.29	0.22	no	NA
2015-2016	83892	2	131	Female	2	Other Race - Including Multi-Racial	NA	NA	7641.82133	15.4	NA	NA	NA	NA	NA	NA	no	no	NA	0.94	0.3	0.07	11.83	167.24	0.19	0.08	0.11	NA	NA	no	NA
2015-2016	83893	1	121	Female	68	Mexican American	Less than 9th grade	Married	9256.485487	NA	never	NA	NA	NA	NA	NA	no	yes	No	NA	NA	NA	NA	NA	NA	NA	NA	NA	NA	no	NA
2015-2016	83894	2	133	Male	60	Non-Hispanic Black	High school graduate/GED or equivalent	Married	11029.71021	19.7	now	heavy	114.0219588	67	98	5.3	IGT	yes	No	4.33	1.37	1.11	10.73	221.21	0.19	1.25	0.11	0.85	0.14	no	NA
2015-2016	83895	1	130	Female	80	Non-Hispanic White	High school graduate/GED or equivalent	Widowed	36609.71389	23.5	never	former	34.32145171	13	22	6.2	DM	yes	No	NA	NA	NA	NA	NA	NA	NA	NA	0.29	0.32	no	NA
2015-2016	83896	1	120	Female	9	Other Hispanic	NA	NA	10185.37003	20.6	NA	NA	NA	NA	NA	NA	no	no	NA	NA	NA	NA	NA	NA	NA	NA	NA	NA	NA	no	NA
2015-2016	83897	2	121	Female	29	Non-Hispanic White	College graduate or above	Living with partner	67592.46663	30.7	former	moderate	127.1594465	16	18	5	no	no	No	0.59	0.2	0.5	10.62	185.57	0.19	0.08	0.11	NA	NA	no	NA
2015-2016	83898	2	127	Male	55	Non-Hispanic White	Some college or AA degree	Married	186465.504	25	former	heavy	103.8406061	11	17	5.8	no	no	No	NA	NA	NA	NA	NA	NA	NA	NA	0.29	0.15	no	NA
2015-2016	83899	1	131	Male	27	Non-Hispanic White	Less than 9th grade	Married	38559.4021	24	never	mild	115.0924864	13	21	5	no	no	No	2.36	0.37	0.13	9.67	200.05	0.19	0.2	0.11	NA	NA	no	NA
2015-2016	83900	1	125	Female	52	Non-Hispanic White	College graduate or above	Divorced	38719.98221	26.5	now	heavy	100.893976	61	38	5.6	no	yes	Yes	NA	NA	NA	NA	NA	NA	NA	NA	NA	0.17	no	NA
2015-2016	83901	2	132	Female	10	Non-Hispanic Black	NA	NA	10545.15261	19.9	NA	NA	NA	NA	NA	NA	no	no	NA	0.45	0.61	0.07	16.22	178.57	0.45	0.19	0.11	NA	NA	no	NA
2015-2016	83902	1	132	Male	49	Non-Hispanic White	Some college or AA degree	Married	174686.8335	25.5	never	mild	101.3406178	23	25	5.3	no	no	No	0.59	0.55	0.15	7.16	213.72	0.19	0.41	0.11	0.29	0.12	no	NA
2015-2016	83903	2	128	Female	47	Non-Hispanic Black	Some college or AA degree	Married	29052.0304	42.5	former	never	108.0295743	12	20	5.3	no	yes	No	NA	NA	NA	NA	NA	NA	NA	NA	0.29	0.32	no	NA
2015-2016	83904	2	133	Female	80	Non-Hispanic Black	9-11th grade (Includes 12th grade with no diploma)	Married	16549.77155	NA	never	NA	NA	NA	NA	NA	no	yes	No	NA	NA	NA	NA	NA	NA	NA	NA	NA	NA	no	NA
2015-2016	83905	1	123	Male	9	Other Hispanic	NA	NA	10997.58629	28.2	NA	NA	NA	NA	NA	NA	no	no	NA	1.28	0.2	0.17	8.59	199.03	0.19	0.08	0.11	NA	NA	no	NA
2015-2016	83906	2	132	Female	11	Other Race - Including Multi-Racial	NA	NA	13090.99132	18.3	NA	NA	NA	NA	NA	NA	no	no	NA	NA	NA	NA	NA	NA	NA	NA	NA	NA	NA	no	NA
2015-2016	83907	1	119	Male	22	Other Race - Including Multi-Racial	College graduate or above	Never married	18936.93292	24.1	never	NA	NA	NA	NA	NA	no	no	No	NA	NA	NA	NA	NA	NA	NA	NA	NA	NA	no	NA
2015-2016	83908	2	120	Male	51	Non-Hispanic Black	High school graduate/GED or equivalent	Married	23184.53599	24.7	never	mild	109.4920499	26	25	5.9	no	no	No	0.73	5.75	0.17	8.24	203.97	0.19	5.13	0.11	0.29	0.11	no	NA
2015-2016	83909	2	131	Female	49	Non-Hispanic White	Some college or AA degree	Married	37421.78234	37.8	now	NA	105.6646899	21	19	5.9	no	no	No	0.69	0.61	0.59	16.02	201.34	0.19	0.54	0.11	0.29	0.15	no	NA
2015-2016	83910	2	126	Male	37	Non-Hispanic White	High school graduate/GED or equivalent	Living with partner	30010.40877	22.9	now	heavy	111.3124649	24	33	5.3	no	no	No	NA	NA	NA	NA	NA	NA	NA	NA	NA	NA	no	NA
2015-2016	83911	1	129	Female	43	Non-Hispanic Black	Some college or AA degree	Living with partner	36302.12578	30.7	never	mild	123.3052811	13	13	9.9	DM	no	No	NA	NA	NA	NA	NA	NA	NA	NA	0.29	0.72	no	NA
2015-2016	83912	1	127	Male	1	Mexican American	NA	NA	9699.728211	NA	NA	NA	NA	NA	NA	NA	no	no	NA	2.58	0.69	0.12	18.58	157.3	0.19	0.56	0.11	NA	NA	no	NA
2015-2016	83913	2	120	Male	43	Other Race - Including Multi-Racial	Less than 9th grade	Married	11657.5658	24.6	never	mild	118.4125986	32	26	6.8	DM	yes	No	NA	NA	NA	NA	NA	NA	NA	NA	0.29	0.09	no	NA
2015-2016	83914	1	121	Female	23	Other Hispanic	Some college or AA degree	Never married	31630.34882	33.8	former	heavy	130.3360793	25	22	5.6	NA	no	No	NA	NA	NA	NA	NA	NA	NA	NA	NA	NA	no	NA
2015-2016	83915	2	127	Male	71	Mexican American	Some college or AA degree	Living with partner	12060.35495	29.9	former	heavy	82.29985403	67	73	7.3	DM	yes	No	NA	NA	NA	NA	NA	NA	NA	NA	NA	0.11	no	NA
2015-2016	83916	1	129	Female	8	Non-Hispanic Black	NA	NA	9871.384668	19.8	NA	NA	NA	NA	NA	NA	no	no	NA	0.32	0.61	0.1	9.7	160.99	0.19	0.38	0.11	NA	NA	no	NA
2015-2016	83917	1	125	Female	17	Non-Hispanic White	NA	NA	27453.83394	27.7	NA	NA	93.05553355	16	22	5.5	no	no	NA	0.42	0.2	0.13	12.82	176.33	0.19	0.08	0.11	NA	NA	no	NA
2015-2016	83918	1	121	Male	15	Non-Hispanic Black	NA	NA	14977.97095	19.5	NA	NA	158.1138173	23	28	5.1	no	no	NA	NA	NA	NA	NA	NA	NA	NA	NA	NA	NA	no	NA
2015-2016	83919	1	120	Male	19	Mexican American	NA	NA	18808.78021	21.6	now	heavy	135.2336747	16	21	4.8	no	no	NA	0.41	0.2	0.18	7.07	221.51	0.34	0.08	0.11	NA	NA	no	NA
2015-2016	83920	1	121	Female	68	Mexican American	Less than 9th grade	Married	9719.309761	35.2	never	former	72.68913595	14	17	7.3	DM	yes	No	NA	NA	NA	NA	NA	NA	NA	NA	0.29	0.14	no	NA
2015-2016	83921	2	130	Female	10	Non-Hispanic Black	NA	NA	13655.22341	24.5	NA	NA	NA	NA	NA	NA	no	no	NA	0.35	0.31	0.1	6.43	170.28	0.19	0.16	0.11	NA	NA	no	NA
2015-2016	83922	2	120	Male	1	Non-Hispanic White	NA	NA	16605.59422	NA	NA	NA	NA	NA	NA	NA	no	no	NA	1.88	0.5	0.07	8.12	138	NA	NA	NA	NA	NA	no	NA
2015-2016	83923	1	123	Female	1	Non-Hispanic White	NA	NA	20178.60756	NA	NA	NA	NA	NA	NA	NA	no	no	NA	0.71	0.3	0.07	6.59	146.64	0.19	0.08	0.11	NA	NA	no	NA
2015-2016	83924	2	123	Female	48	Non-Hispanic White	Less than 9th grade	Married	107794.0539	35.6	former	former	104.7933491	37	25	6.8	DM	yes	No	0.55	0.39	1.42	10.4	160.98	0.19	0.37	0.11	0.29	0.12	yes	NA
2015-2016	83925	1	128	Female	74	Other Hispanic	High school graduate/GED or equivalent	Widowed	11817.13054	24.4	never	mild	92.69681473	11	15	5.5	no	yes	No	NA	NA	NA	NA	NA	NA	NA	NA	0.29	0.12	no	NA
2015-2016	83926	2	126	Male	66	Non-Hispanic White	Some college or AA degree	Married	114108.8667	26.8	now	heavy	74.46554974	21	20	7.3	DM	yes	Yes	1.33	0.4	1.25	6.08	176.96	0.31	0.33	0.11	0.29	0.13	no	NA
2015-2016	83927	2	122	Female	66	Other Race - Including Multi-Racial	College graduate or above	Married	19836.67182	NA	never	NA	NA	NA	NA	NA	DM	yes	Yes	NA	NA	NA	NA	NA	NA	NA	NA	NA	NA	yes	NA
2015-2016	83928	1	120	Female	62	Mexican American	High school graduate/GED or equivalent	Married	9632.695762	23.4	never	never	97.47194634	16	22	5.8	no	no	No	0.68	0.61	0.66	12.12	215.12	0.19	0.17	0.16	0.29	0.11	no	NA
2015-2016	83929	2	126	Female	10	Non-Hispanic Black	NA	NA	10127.7112	23.7	NA	NA	NA	NA	NA	NA	no	no	NA	2.13	0.2	0.12	12.44	178.99	0.19	0.16	0.11	NA	NA	yes	NA
2015-2016	83930	1	131	Male	17	Non-Hispanic White	NA	NA	41784.10386	23	NA	NA	108.8456282	22	22	5.3	no	no	NA	NA	NA	NA	NA	NA	NA	NA	NA	NA	NA	no	NA
2015-2016	83931	2	125	Male	37	Other Hispanic	9-11th grade (Includes 12th grade with no diploma)	Separated	29104.31066	26	now	mild	110.2535458	21	21	5.6	no	no	No	1.75	1.22	0.49	6.19	183.18	0.19	1.16	0.11	NA	NA	yes	NA
2015-2016	83932	1	130	Female	80	Non-Hispanic White	Some college or AA degree	Married	47792.36657	26.9	never	mild	63.11711297	25	27	5.8	DM	yes	No	NA	NA	NA	NA	NA	NA	NA	NA	0.71	0.16	no	NA
2015-2016	83933	2	125	Female	31	Non-Hispanic White	9-11th grade (Includes 12th grade with no diploma)	Living with partner	53717.56497	33.5	former	former	104.8598164	18	20	5.2	no	no	No	0.12	1.32	0.39	7.64	200.19	0.19	1.2	0.11	NA	NA	no	NA
2015-2016	83934	2	126	Female	27	Non-Hispanic Black	High school graduate/GED or equivalent	Never married	22943.60894	17.2	never	never	134.9863904	11	18	5.1	no	no	No	0.22	0.52	0.14	5.49	208.27	0.19	0.3	0.11	NA	NA	no	NA
2015-2016	83935	2	128	Female	44	Other Race - Including Multi-Racial	College graduate or above	Married	23990.61261	23.4	never	NA	107.7796394	25	23	5.3	no	no	No	NA	NA	NA	NA	NA	NA	NA	NA	0.29	0.17	no	NA
2015-2016	83936	2	123	Male	12	Non-Hispanic White	NA	NA	49867.83164	23.5	NA	NA	161.1114416	19	25	5.2	no	no	NA	NA	NA	NA	NA	NA	NA	NA	NA	NA	NA	no	NA
2015-2016	83937	1	129	Female	75	Other Race - Including Multi-Racial	Less than 9th grade	Widowed	20928.33169	24.3	former	never	87.12542108	16	24	6.1	no	no	No	1.84	6.91	0.58	11.24	187.95	0.5	6.92	0.11	0.29	0.15	no	NA
2015-2016	83938	1	119	Male	45	Other Race - Including Multi-Racial	College graduate or above	Married	13266.68032	27.5	now	NA	NA	NA	NA	NA	no	no	No	NA	NA	NA	NA	NA	NA	NA	NA	NA	NA	no	NA
2015-2016	83939	1	127	Female	0	Non-Hispanic White	NA	NA	17961.22417	NA	NA	NA	NA	NA	NA	NA	NA	no	NA	NA	NA	NA	NA	NA	NA	NA	NA	NA	NA	NA	NA
2015-2016	83940	1	129	Male	16	Other Hispanic	NA	NA	21898.17489	21.1	NA	NA	127.7786652	20	31	5.4	no	no	NA	NA	NA	NA	NA	NA	NA	NA	NA	NA	NA	yes	NA
2015-2016	83941	1	124	Male	71	Other Hispanic	High school graduate/GED or equivalent	Married	7167.007759	24.8	former	mild	49.76099349	16	23	11.2	DM	yes	No	2.29	7.9	0.47	6.43	202.33	0.48	9.16	0.11	0.29	0.13	yes	NA
2015-2016	83942	2	121	Male	0	Non-Hispanic White	NA	NA	12426.96784	NA	NA	NA	NA	NA	NA	NA	NA	no	NA	NA	NA	NA	NA	NA	NA	NA	NA	NA	NA	NA	NA
2015-2016	83943	2	129	Female	17	Mexican American	NA	NA	17006.62602	26.8	NA	NA	135.946854	12	21	5.5	no	no	NA	NA	NA	NA	NA	NA	NA	NA	NA	NA	NA	no	NA
2015-2016	83944	2	126	Male	75	Non-Hispanic Black	Some college or AA degree	Living with partner	12242.23824	30.8	former	moderate	61.70252299	23	25	7.3	DM	yes	No	NA	NA	NA	NA	NA	NA	NA	NA	0.29	1.25	no	NA
2015-2016	83945	2	127	Female	9	Mexican American	NA	NA	20993.7051	NA	NA	NA	NA	NA	NA	NA	no	NA	NA	NA	NA	NA	NA	NA	NA	NA	NA	NA	NA	no	NA
2015-2016	83946	1	126	Male	43	Non-Hispanic White	College graduate or above	Married	164949.5265	35.3	former	heavy	100.189015	61	49	5.2	no	yes	No	NA	NA	NA	NA	NA	NA	NA	NA	0.41	0.09	yes	NA
2015-2016	83947	2	128	Female	33	Non-Hispanic White	Some college or AA degree	Married	112478.9822	25.9	never	heavy	124.3848253	20	26	4.8	NA	no	No	NA	NA	NA	NA	NA	NA	NA	NA	NA	NA	no	NA
2015-2016	83948	1	130	Female	13	Mexican American	NA	NA	12609.6826	20.9	NA	NA	131.432486	14	21	5	no	no	NA	NA	NA	NA	NA	NA	NA	NA	NA	NA	NA	no	NA
2015-2016	83949	1	125	Female	78	Non-Hispanic White	High school graduate/GED or equivalent	Widowed	48991.55229	30.8	never	former	32.09333531	20	26	8.3	DM	yes	Yes	NA	NA	NA	NA	NA	NA	NA	NA	0.29	0.17	no	NA
2015-2016	83950	2	130	Male	55	Non-Hispanic White	9-11th grade (Includes 12th grade with no diploma)	Divorced	35971.9366	23.9	now	former	79.52233272	17	20	5.5	no	no	No	NA	NA	NA	NA	NA	NA	NA	NA	0.29	0.12	yes	NA
2015-2016	83951	2	132	Male	24	Non-Hispanic Black	9-11th grade (Includes 12th grade with no diploma)	Never married	38250.10447	21	now	heavy	140.9847249	16	25	5	no	no	No	0.49	0.46	0.25	7.62	207.14	0.19	0.5	0.11	NA	NA	no	NA
2015-2016	83952	2	131	Female	14	Mexican American	NA	NA	17249.13785	28.6	NA	NA	147.761353	13	27	4.8	no	no	NA	NA	NA	NA	NA	NA	NA	NA	NA	NA	NA	no	NA
2015-2016	83953	1	128	Female	46	Mexican American	College graduate or above	Married	32549.65167	28.7	never	heavy	77.97204688	13	16	5.3	no	no	No	NA	NA	NA	NA	NA	NA	NA	NA	0.29	0.13	no	NA
2015-2016	83954	2	123	Male	53	Non-Hispanic White	High school graduate/GED or equivalent	Married	115546.6006	25.9	now	mild	113.2530665	24	25	5.8	IFG	yes	No	NA	NA	NA	NA	NA	NA	NA	NA	0.29	0.15	yes	NA
2015-2016	83955	1	133	Male	47	Non-Hispanic Black	Some college or AA degree	Married	22293.80993	30.1	never	mild	97.24417921	27	26	5.6	no	yes	No	0.93	0.68	0.24	7.51	159.99	0.36	0.31	0.11	0.29	0.16	no	NA
2015-2016	83956	1	123	Female	0	Non-Hispanic White	NA	NA	15424.79745	NA	NA	NA	NA	NA	NA	NA	NA	no	NA	NA	NA	NA	NA	NA	NA	NA	NA	NA	NA	NA	NA
2015-2016	83957	1	125	Female	0	Mexican American	NA	NA	5477.914878	NA	NA	NA	NA	NA	NA	NA	NA	no	NA	NA	NA	NA	NA	NA	NA	NA	NA	NA	NA	NA	NA
2015-2016	83958	2	131	Female	47	Non-Hispanic Black	High school graduate/GED or equivalent	Divorced	22585.83935	22.7	now	moderate	104.6896922	15	18	5.8	no	yes	No	NA	NA	NA	NA	NA	NA	NA	NA	0.29	0.19	no	NA
2015-2016	83959	1	125	Female	22	Non-Hispanic White	Some college or AA degree	Never married	57082.33685	47.6	never	never	119.2489328	18	14	5.1	DM	no	No	NA	NA	NA	NA	NA	NA	NA	NA	NA	NA	yes	NA
2015-2016	83960	2	127	Male	12	Non-Hispanic White	NA	NA	50784.93316	20.7	NA	NA	138.9278707	21	27	5.1	no	no	NA	NA	NA	NA	NA	NA	NA	NA	NA	NA	NA	no	NA
2015-2016	83961	2	121	Female	44	Non-Hispanic White	Some college or AA degree	Married	107034.4639	30.6	never	heavy	110.0195376	21	22	5.3	no	no	No	NA	NA	NA	NA	NA	NA	NA	NA	0.29	0.33	no	NA
2015-2016	83962	2	129	Female	28	Non-Hispanic Black	College graduate or above	Never married	32411.12157	24.7	never	mild	104.8411557	13	18	5.3	no	no	No	0.5	2.3	0.18	8.89	169.47	0.19	2.03	0.11	NA	NA	no	NA
2015-2016	83963	2	130	Female	44	Non-Hispanic Black	Some college or AA degree	Divorced	28232.33446	52.1	never	moderate	115.8353764	11	15	5.8	no	yes	No	0.67	0.46	0.21	7.28	158.63	0.19	0.2	0.11	0.29	0.09	no	NA
2015-2016	83964	2	128	Female	72	Other Race - Including Multi-Racial	9-11th grade (Includes 12th grade with no diploma)	Married	22245.32072	30	never	NA	NA	NA	NA	5.7	no	no	No	NA	NA	NA	NA	NA	NA	NA	NA	0.42	0.13	no	NA
2015-2016	83965	1	127	Male	49	Mexican American	Some college or AA degree	Divorced	26716.26937	40.2	former	former	48.02566579	25	23	8.5	DM	yes	No	NA	NA	NA	NA	NA	NA	NA	NA	0.43	0.18	no	NA
2015-2016	83966	1	120	Male	27	Mexican American	9-11th grade (Includes 12th grade with no diploma)	Never married	29671.14494	37.1	never	heavy	125.7165094	23	31	4.2	no	no	No	NA	NA	NA	NA	NA	NA	NA	NA	NA	NA	no	NA
2015-2016	83967	2	128	Male	40	Other Race - Including Multi-Racial	College graduate or above	Married	20475.58506	21.3	former	mild	105.0478584	17	21	5.6	no	no	No	2.15	4.94	0.3	5.91	213.9	0.19	4.56	0.11	0.29	0.1	no	NA
2015-2016	83968	1	131	Male	11	Non-Hispanic White	NA	NA	22220.6222	18.4	NA	NA	NA	NA	NA	NA	no	no	NA	NA	NA	NA	NA	NA	NA	NA	NA	NA	NA	no	NA
2015-2016	83969	1	127	Female	21	Non-Hispanic White	Some college or AA degree	Married	72834.28013	35.2	never	moderate	136.1592669	23	22	5	no	no	No	0.21	0.46	0.07	8.61	209.93	0.19	0.3	0.11	NA	NA	no	NA
2015-2016	83970	1	121	Male	9	Other Race - Including Multi-Racial	NA	NA	10746.65401	16.1	NA	NA	NA	NA	NA	NA	no	no	NA	1.1	0.2	0.17	16.47	167.64	0.32	0.08	0.11	NA	NA	no	NA
2015-2016	83971	1	131	Female	26	Non-Hispanic White	Some college or AA degree	Married	52616.52208	38.9	now	former	108.6082586	27	18	5.1	no	no	No	0.37	0.35	0.4	10.41	228.19	0.19	0.17	0.11	NA	NA	no	NA
2015-2016	83972	2	127	Female	10	Mexican American	NA	NA	16858.58137	24.1	NA	NA	NA	NA	NA	NA	no	no	NA	0.95	0.2	0.16	16.94	166.68	0.19	0.08	0.11	NA	NA	no	NA
2015-2016	83973	1	120	Male	63	Non-Hispanic White	College graduate or above	Married	163538.9906	29.4	former	NA	87.05727658	14	18	5	no	yes	No	NA	NA	NA	NA	NA	NA	NA	NA	0.29	0.22	no	NA
2015-2016	83974	2	126	Female	2	Other Race - Including Multi-Racial	NA	NA	20633.97619	NA	NA	NA	NA	NA	NA	NA	no	no	NA	0.96	0.2	0.07	13.02	160.46	0.19	0.08	0.11	NA	NA	no	NA
2015-2016	83975	1	127	Female	65	Other Hispanic	High school graduate/GED or equivalent	Married	10495.86594	32.2	never	never	69.16838317	18	25	5.8	no	yes	No	0.57	1.05	0.2	8.01	199.54	0.19	0.98	0.11	0.29	0.12	no	NA
2015-2016	83976	2	127	Male	80	Non-Hispanic White	Some college or AA degree	Widowed	42153.09321	26	former	former	82.29273289	13	24	5.6	no	yes	No	1.41	0.2	0.58	17.52	167.69	0.19	0.08	0.11	0.29	0.16	no	NA
2015-2016	83977	2	121	Female	80	Non-Hispanic White	High school graduate/GED or equivalent	Married	55881.16573	20.8	never	mild	32.93394103	19	28	5.8	IFG	yes	No	1.55	1.01	0.18	4.72	155.16	0.37	0.58	0.11	1.45	0.32	no	NA
2015-2016	83978	2	126	Female	8	Non-Hispanic Black	NA	NA	10102.52761	18.6	NA	NA	NA	NA	NA	NA	no	no	NA	NA	NA	NA	NA	NA	NA	NA	NA	NA	NA	no	NA
2015-2016	83979	2	133	Male	15	Mexican American	NA	NA	16497.38679	32.2	NA	NA	131.1929252	15	21	5.2	no	no	NA	0.33	0.35	0.12	15.87	177.78	0.19	0.08	0.11	NA	NA	yes	NA
2015-2016	83980	1	127	Female	10	Non-Hispanic White	NA	NA	39259.31861	28.6	NA	NA	NA	NA	NA	NA	no	no	NA	NA	NA	NA	NA	NA	NA	NA	NA	NA	NA	yes	NA
2015-2016	83981	2	121	Male	15	Non-Hispanic Black	NA	NA	22305.26292	20.7	NA	NA	NA	NA	NA	NA	no	no	NA	NA	NA	NA	NA	NA	NA	NA	NA	NA	NA	no	NA
2015-2016	83982	2	123	Male	25	Non-Hispanic White	College graduate or above	Never married	140866.6973	23	never	heavy	108.049433	29	25	5.1	no	no	No	0.61	1.43	0.17	7.9	186	0.19	1.17	0.11	NA	NA	yes	NA
2015-2016	83983	1	124	Female	71	Other Hispanic	College graduate or above	Married	13706.32454	NA	never	NA	NA	NA	NA	NA	no	yes	No	NA	NA	NA	NA	NA	NA	NA	NA	NA	NA	yes	NA
2015-2016	83984	2	128	Female	6	Mexican American	NA	NA	11920.6734	15.7	NA	NA	NA	NA	NA	NA	no	no	NA	0.31	0.2	0.07	7.62	181.95	0.19	0.08	0.11	NA	NA	no	NA
2015-2016	83985	2	128	Male	55	Non-Hispanic White	College graduate or above	Divorced	133357.9351	18.5	never	NA	90.90659661	14	24	5	no	no	No	NA	NA	NA	NA	NA	NA	NA	NA	1.07	0.15	no	NA
2015-2016	83986	1	122	Male	40	Non-Hispanic White	Some college or AA degree	Married	49076.36992	30	former	former	90.43739447	59	29	5.2	no	no	No	NA	NA	NA	NA	NA	NA	NA	NA	0.29	0.11	no	NA
2015-2016	83987	1	121	Male	68	Mexican American	Less than 9th grade	Married	9680.790253	30.5	now	heavy	61.76139229	27	23	6.8	DM	yes	No	1.06	1.28	0.48	9.95	183.17	0.48	1.23	0.11	0.29	0.16	no	NA
2015-2016	83988	2	122	Male	21	Mexican American	High school graduate/GED or equivalent	Never married	38664.73095	33	now	heavy	127.6959189	22	18	5.2	IFG	no	No	NA	NA	NA	NA	NA	NA	NA	NA	NA	NA	no	NA
2015-2016	83989	2	130	Female	37	Non-Hispanic Black	9-11th grade (Includes 12th grade with no diploma)	Never married	26534.17946	28.5	now	heavy	52.632162	15	24	5.3	no	yes	No	5.37	2.73	2.86	7.63	183.57	0.19	2.66	0.11	NA	NA	no	NA
2015-2016	83990	1	128	Female	79	Mexican American	Less than 9th grade	Married	15028.85296	29.1	never	never	74.84676265	17	23	6.5	DM	yes	No	NA	NA	NA	NA	NA	NA	NA	NA	0.29	0.14	no	NA
2015-2016	83991	1	130	Female	14	Other Race - Including Multi-Racial	NA	NA	47074.00404	30.4	NA	NA	106.2209271	11	20	5.3	no	no	NA	0.46	0.2	0.15	10.99	207.85	5.85	0.08	0.11	NA	NA	no	NA
2015-2016	83992	2	133	Male	68	Other Race - Including Multi-Racial	College graduate or above	Married	14471.15461	22.6	former	NA	69.37429268	23	29	6.5	DM	yes	No	0.79	3.26	0.41	12.23	198.8	0.19	3.36	0.11	0.29	0.11	no	NA
2015-2016	83993	2	124	Female	41	Non-Hispanic Black	High school graduate/GED or equivalent	Living with partner	27155.84459	49.8	never	moderate	122.343095	21	39	6.3	no	no	No	0.47	0.65	0.28	6.67	202.68	0.33	0.29	0.11	0.29	0.2	no	NA
2015-2016	83994	2	127	Female	60	Non-Hispanic White	College graduate or above	Married	227372.0911	31.2	never	moderate	106.2380637	26	20	4.8	no	no	No	NA	NA	NA	NA	NA	NA	NA	NA	0.29	0.22	no	NA
2015-2016	83995	2	129	Male	43	Non-Hispanic Black	Some college or AA degree	Living with partner	23983.81917	43.2	never	heavy	71.24913401	41	37	6.4	DM	yes	No	NA	NA	NA	NA	NA	NA	NA	NA	0.29	0.09	yes	NA
2015-2016	83996	2	119	Female	60	Non-Hispanic Black	College graduate or above	Widowed	18174.68369	33.1	former	mild	110.4896614	16	15	11.7	DM	no	No	NA	NA	NA	NA	NA	NA	NA	NA	0.29	0.12	no	NA
2015-2016	83997	2	132	Male	13	Non-Hispanic Black	NA	NA	11500.70767	29.1	NA	NA	172.2632119	27	32	5.5	no	no	NA	NA	NA	NA	NA	NA	NA	NA	NA	NA	NA	no	NA
2015-2016	83998	1	132	Female	31	Non-Hispanic White	College graduate or above	Never married	120133.9001	19.6	former	mild	NA	NA	NA	NA	no	no	No	NA	NA	NA	NA	NA	NA	NA	NA	NA	NA	yes	NA
2015-2016	83999	1	119	Male	71	Other Race - Including Multi-Racial	Less than 9th grade	Married	13587.735	25	former	NA	60.4734608	24	29	4.9	no	no	No	NA	NA	NA	NA	NA	NA	NA	NA	0.29	0.2	no	NA
2015-2016	84000	2	130	Male	2	Non-Hispanic Black	NA	NA	9213.905384	NA	NA	NA	NA	NA	NA	NA	no	no	NA	1.9	0.2	0.07	11.45	177.77	0.19	0.12	0.11	NA	NA	no	NA
2015-2016	84001	1	123	Female	54	Other Hispanic	Some college or AA degree	Divorced	17419.70624	27.5	now	former	96.86660921	18	19	5.8	no	no	No	NA	NA	NA	NA	NA	NA	NA	NA	0.29	0.12	no	NA
2015-2016	84002	1	122	Male	48	Non-Hispanic White	Some college or AA degree	Divorced	124724.1049	32	now	heavy	103.0351798	27	31	5.2	DM	yes	Yes	NA	NA	NA	NA	NA	NA	NA	NA	0.29	0.16	no	NA
2015-2016	84003	2	121	Female	1	Mexican American	NA	NA	9706.960598	NA	NA	NA	NA	NA	NA	NA	no	no	NA	NA	NA	NA	NA	NA	NA	NA	NA	NA	NA	no	NA
2015-2016	84004	1	120	Female	14	Mexican American	NA	NA	14827.39345	39.5	NA	NA	133.7336604	21	22	5.3	no	no	NA	0.2	0.29	0.1	18.29	178.93	0.19	0.12	0.11	NA	NA	no	NA
2015-2016	84005	2	126	Male	26	Non-Hispanic Black	College graduate or above	Living with partner	27415.3231	45.7	never	mild	NA	NA	NA	NA	no	yes	No	NA	NA	NA	NA	NA	NA	NA	NA	NA	NA	no	NA
2015-2016	84006	1	132	Female	45	Non-Hispanic Black	9-11th grade (Includes 12th grade with no diploma)	Living with partner	28760.2501	33.3	now	moderate	122.7673596	13	19	6.7	DM	yes	No	NA	NA	NA	NA	NA	NA	NA	NA	0.29	0.42	yes	NA
2015-2016	84007	2	131	Female	27	Other Race - Including Multi-Racial	High school graduate/GED or equivalent	Never married	41217.88993	NA	never	NA	NA	NA	NA	NA	no	no	No	NA	NA	NA	NA	NA	NA	NA	NA	NA	NA	no	NA
2015-2016	84008	1	119	Female	62	Other Race - Including Multi-Racial	High school graduate/GED or equivalent	Married	15242.2328	25.4	never	never	110.2057203	20	20	5.8	no	yes	No	2.75	3.22	0.5	9.57	163.14	0.19	3.2	0.11	0.29	0.11	no	NA
2015-2016	84009	2	129	Female	9	Non-Hispanic Black	NA	NA	16541.98853	19.3	NA	NA	NA	NA	NA	NA	no	no	NA	NA	NA	NA	NA	NA	NA	NA	NA	NA	NA	no	NA
2015-2016	84010	1	129	Female	68	Non-Hispanic White	High school graduate/GED or equivalent	Married	155236.4259	21.4	never	former	53.46996908	15	20	5.6	no	yes	Yes	NA	NA	NA	NA	NA	NA	NA	NA	0.29	0.15	no	NA
2015-2016	84011	1	126	Male	32	Non-Hispanic White	Some college or AA degree	Married	43636.60961	37.7	former	moderate	90.336849	30	22	5.6	no	no	No	0.68	0.52	0.15	12.57	206.18	0.19	0.41	0.11	NA	NA	no	NA
2015-2016	84012	1	124	Male	24	Mexican American	High school graduate/GED or equivalent	Married	38173.66909	21.9	never	NA	131.3189999	43	29	4.9	no	yes	No	NA	NA	NA	NA	NA	NA	NA	NA	NA	NA	yes	NA
2015-2016	84013	1	122	Male	14	Non-Hispanic White	NA	NA	25460.73863	19.6	NA	NA	138.4994428	16	20	5.4	no	no	NA	0.66	0.42	0.23	15.15	188.79	0.19	0.08	0.11	NA	NA	no	NA
2015-2016	84014	2	128	Male	53	Other Race - Including Multi-Racial	College graduate or above	Divorced	15173.55247	25.1	never	mild	98.07099376	19	24	5.7	no	no	No	NA	NA	NA	NA	NA	NA	NA	NA	1.83	0.11	no	NA
2015-2016	84015	2	133	Male	73	Mexican American	Less than 9th grade	Separated	7943.900013	27.5	never	heavy	94.17615342	17	22	6	DM	yes	No	NA	NA	NA	NA	NA	NA	NA	NA	0.29	0.15	no	NA
2015-2016	84016	2	127	Female	41	Mexican American	College graduate or above	Married	42128.095	24.1	never	moderate	119.819733	22	21	6.3	no	no	No	NA	NA	NA	NA	NA	NA	NA	NA	0.29	0.14	no	NA
2015-2016	84017	1	124	Female	7	Other Hispanic	NA	NA	13477.429	16.4	NA	NA	NA	NA	NA	NA	DM	no	NA	0.65	0.2	0.07	8.62	168.4	0.19	0.08	0.11	NA	NA	yes	NA
2015-2016	84018	2	129	Male	27	Non-Hispanic White	College graduate or above	Never married	128044.4021	29.6	now	heavy	99.08497663	41	29	5.4	no	no	No	0.51	2.02	0.51	8.45	198.38	0.19	1.71	0.11	NA	NA	no	NA
2015-2016	84019	2	130	Male	54	Non-Hispanic Black	High school graduate/GED or equivalent	Married	22407.21114	28.5	never	never	75.71455945	24	27	6.1	no	yes	No	NA	NA	NA	NA	NA	NA	NA	NA	0.29	0.12	yes	NA
2015-2016	84020	2	124	Male	2	Non-Hispanic White	NA	NA	25559.73785	NA	NA	NA	NA	NA	NA	NA	no	NA	NA	NA	NA	NA	NA	NA	NA	NA	NA	NA	NA	no	NA
2015-2016	84021	1	130	Female	29	Other Race - Including Multi-Racial	Some college or AA degree	Married	17271.19853	30.9	never	mild	122.2449952	22	27	5	no	yes	No	0.53	0.56	0.26	9.81	176.96	0.19	0.41	0.11	NA	NA	no	NA
2015-2016	84022	2	129	Female	60	Mexican American	Some college or AA degree	Married	8626.098891	58.7	never	moderate	71.64095748	30	20	7.8	DM	yes	No	NA	NA	NA	NA	NA	NA	NA	NA	0.29	0.15	yes	NA
2015-2016	84023	2	132	Female	19	Non-Hispanic White	NA	NA	25105.33533	20.2	now	mild	107.2225051	15	17	5.2	no	no	NA	NA	NA	NA	NA	NA	NA	NA	NA	NA	NA	no	NA
2015-2016	84024	1	130	Male	4	Non-Hispanic White	NA	NA	32502.42963	15.2	NA	NA	NA	NA	NA	NA	no	no	NA	0.62	0.2	0.07	10.27	169.1	0.19	0.08	0.11	NA	NA	no	NA
2015-2016	84025	2	127	Female	18	Non-Hispanic White	NA	NA	41690.83203	34	never	mild	130.6932051	14	16	5.4	no	no	NA	0.75	0.2	0.17	15.58	157.16	0.19	0.14	0.11	NA	NA	no	NA
2015-2016	84026	2	132	Male	44	Other Race - Including Multi-Racial	Some college or AA degree	Living with partner	18120.55719	44.7	never	mild	108.6449972	36	24	9.3	DM	no	No	0.58	0.66	0.07	8.42	197.83	0.34	0.37	0.11	0.29	0.1	no	NA
2015-2016	84027	2	122	Male	2	Other Race - Including Multi-Racial	NA	NA	8817.927676	17.4	NA	NA	NA	NA	NA	NA	no	NA	NA	NA	NA	NA	NA	NA	NA	NA	NA	NA	NA	no	NA
2015-2016	84028	2	121	Female	61	Non-Hispanic White	College graduate or above	Married	144268.9426	23.2	never	moderate	97.12272627	18	22	5.2	no	no	No	2.1	2.41	0.18	7.4	206.26	0.19	2.23	0.11	1.05	0.11	no	NA
2015-2016	84029	2	127	Female	28	Mexican American	High school graduate/GED or equivalent	Married	40602.64312	20.3	never	mild	124.4419889	12	18	5.3	no	no	No	0.14	0.2	0.17	9.68	185.71	0.19	0.08	0.11	NA	NA	no	NA
2015-2016	84030	1	120	Male	46	Mexican American	Less than 9th grade	Married	24831.29422	25.1	never	heavy	107.6845705	50	36	5.9	IFG	no	No	1.16	1.44	0.2	9.22	199.35	0.43	1.37	0.11	0.29	0.11	no	NA
2015-2016	84031	2	121	Female	2	Other Race - Including Multi-Racial	NA	NA	10594.20775	NA	NA	NA	NA	NA	NA	NA	no	NA	NA	NA	NA	NA	NA	NA	NA	NA	NA	NA	NA	no	NA
2015-2016	84032	1	128	Male	51	Mexican American	Some college or AA degree	Separated	21549.46311	26.8	now	moderate	100.4027467	32	25	5.2	no	yes	No	NA	NA	NA	NA	NA	NA	NA	NA	0.29	0.13	no	NA
2015-2016	84033	1	122	Female	41	Other Race - Including Multi-Racial	Some college or AA degree	Divorced	51829.25537	33.6	former	mild	90.49963403	12	18	5.5	no	no	No	0.48	0.2	0.21	18.06	170.72	0.19	0.08	0.11	0.29	0.25	yes	NA
2015-2016	84034	2	126	Female	25	Non-Hispanic Black	Some college or AA degree	Living with partner	25123.43652	19.6	now	never	101.4102346	9	17	5.5	no	no	No	0.83	0.39	0.72	9.04	190.9	0.19	0.08	0.11	NA	NA	no	NA
2015-2016	84035	2	123	Male	10	Other Hispanic	NA	NA	13075.10908	21.4	NA	NA	NA	NA	NA	NA	no	no	NA	0.26	0.2	0.07	9.38	181.58	0.19	0.2	0.11	NA	NA	no	NA
2015-2016	84036	2	121	Male	36	Non-Hispanic White	College graduate or above	Married	126038.0154	28.8	never	mild	119.3328559	29	20	5.6	no	yes	No	NA	NA	NA	NA	NA	NA	NA	NA	NA	NA	no	NA
2015-2016	84037	2	133	Male	66	Non-Hispanic White	College graduate or above	Married	135069.6807	24.8	never	NA	96.1189345	37	35	5.7	IFG	yes	No	2.64	2.29	0.43	5.35	223	0.19	2.02	0.11	0.76	0.14	no	NA
2015-2016	84038	2	129	Female	23	Non-Hispanic White	College graduate or above	Living with partner	85208.88729	31.9	never	heavy	105.8492011	16	22	5.4	no	no	No	NA	NA	NA	NA	NA	NA	NA	NA	NA	NA	yes	NA
2015-2016	84039	1	125	Male	36	Non-Hispanic White	9-11th grade (Includes 12th grade with no diploma)	Married	36611.33934	28.2	never	heavy	94.11820693	25	26	5.4	no	no	No	NA	NA	NA	NA	NA	NA	NA	NA	NA	NA	no	NA
2015-2016	84040	1	129	Male	62	Other Race - Including Multi-Racial	College graduate or above	Married	19558.58592	NA	never	NA	NA	NA	NA	NA	no	no	Yes	NA	NA	NA	NA	NA	NA	NA	NA	NA	NA	no	NA
2015-2016	84041	1	126	Female	71	Non-Hispanic White	Some college or AA degree	Married	105812.9518	23.4	never	mild	62.02785755	18	19	5.4	no	yes	No	1.24	0.7	0.13	7.92	209.97	0.19	0.69	0.11	0.75	0.14	yes	NA
2015-2016	84042	1	131	Male	75	Non-Hispanic White	9-11th grade (Includes 12th grade with no diploma)	Married	12148.04899	19.3	former	heavy	73.29796946	12	22	5.4	no	no	No	2.55	0.2	0.92	8.78	193.56	0.19	0.22	0.11	0.29	0.14	no	NA
2015-2016	84043	1	132	Female	0	Mexican American	NA	NA	5813.173248	NA	NA	NA	NA	NA	NA	NA	NA	no	NA	NA	NA	NA	NA	NA	NA	NA	NA	NA	NA	NA	NA
2015-2016	84044	1	119	Female	58	Other Hispanic	Less than 9th grade	Divorced	10352.53159	NA	never	NA	NA	NA	NA	NA	no	no	No	NA	NA	NA	NA	NA	NA	NA	NA	NA	NA	no	NA
2015-2016	84045	1	130	Female	10	Non-Hispanic White	NA	NA	25648.31227	18.8	NA	NA	NA	NA	NA	NA	no	no	NA	NA	NA	NA	NA	NA	NA	NA	NA	NA	NA	no	NA
2015-2016	84046	1	131	Female	45	Non-Hispanic White	College graduate or above	Married	90320.30857	33.2	never	heavy	55.83375775	16	16	5.9	no	yes	No	0.71	0.54	0.3	10.5	227.26	0.19	0.41	0.11	0.58	0.16	yes	NA
2015-2016	84047	2	121	Female	72	Other Race - Including Multi-Racial	College graduate or above	Widowed	19668.57867	22.1	never	never	90.85987253	18	22	5.9	IFG	no	No	0.92	2.74	0.47	9.7	201.01	0.27	2.44	0.11	0.78	0.11	no	NA
2015-2016	84048	1	132	Male	0	Non-Hispanic Black	NA	NA	10851.06257	NA	NA	NA	NA	NA	NA	NA	NA	no	NA	NA	NA	NA	NA	NA	NA	NA	NA	NA	NA	NA	NA
2015-2016	84049	1	121	Male	11	Mexican American	NA	NA	11085.70346	43	NA	NA	NA	NA	NA	NA	no	no	NA	NA	NA	NA	NA	NA	NA	NA	NA	NA	NA	no	NA
2015-2016	84050	1	130	Female	79	Non-Hispanic White	College graduate or above	Married	72232.06705	28.6	never	never	58.63821868	24	34	5.7	no	no	Yes	2.17	0.84	0.21	7.63	202.51	0.55	0.27	0.11	0.29	0.12	no	NA
2015-2016	84051	1	128	Female	55	Mexican American	College graduate or above	Never married	18497.75868	32.5	now	mild	103.5137644	44	59	4.3	no	yes	No	1.88	0.38	2.08	8.93	149.86	0.19	0.08	0.11	0.29	0.15	no	NA
2015-2016	84052	1	129	Male	8	Non-Hispanic Black	NA	NA	20165.05192	16.9	NA	NA	NA	NA	NA	NA	no	no	NA	NA	NA	NA	NA	NA	NA	NA	NA	NA	NA	no	NA
2015-2016	84053	2	121	Female	1	Non-Hispanic Black	NA	NA	7100.99683	NA	NA	NA	NA	NA	NA	NA	no	no	NA	NA	NA	NA	NA	NA	NA	NA	NA	NA	NA	no	NA
2015-2016	84054	1	127	Male	17	Mexican American	NA	NA	24040.87938	31.3	NA	NA	121.8473386	40	21	5.5	no	no	NA	NA	NA	NA	NA	NA	NA	NA	NA	NA	NA	no	NA
2015-2016	84055	1	126	Female	64	Other Race - Including Multi-Racial	College graduate or above	Married	26344.22303	20.8	never	never	90.29559884	61	39	7.6	DM	yes	No	0.64	2.81	0.67	9.82	195.53	0.19	2.91	0.11	0.29	0.18	no	NA
2015-2016	84056	1	122	Female	14	Other Race - Including Multi-Racial	NA	NA	15957.91097	28.6	NA	NA	135.1158151	11	18	5	no	no	NA	0.62	0.96	0.63	23.52	195.1	0.19	0.63	0.11	NA	NA	yes	NA
2015-2016	84057	2	126	Male	3	Non-Hispanic Black	NA	NA	10902.92502	14.9	NA	NA	NA	NA	NA	NA	no	no	NA	0.8	0.4	0.18	11.22	135.02	0.19	0.08	0.11	NA	NA	no	NA
2015-2016	84058	2	128	Female	21	Non-Hispanic White	Some college or AA degree	Never married	94659.9462	23.1	never	heavy	98.25457008	12	16	5.1	no	no	No	0.4	0.2	0.18	13.1	192.67	0.19	0.13	0.11	NA	NA	yes	NA
2015-2016	84059	1	126	Female	4	Non-Hispanic Black	NA	NA	10099.34779	14	NA	NA	NA	NA	NA	NA	no	no	NA	2.81	0.5	0.1	7.82	182.57	0.19	0.38	0.11	NA	NA	yes	NA
2015-2016	84060	1	120	Female	0	Mexican American	NA	NA	4454.602264	NA	NA	NA	NA	NA	NA	NA	NA	no	NA	NA	NA	NA	NA	NA	NA	NA	NA	NA	NA	NA	NA
2015-2016	84061	1	127	Female	50	Non-Hispanic White	Some college or AA degree	Married	141197.3471	27.2	former	former	99.62701164	32	26	5.5	no	no	No	0.85	1.95	0.28	18.84	193.19	0.44	1.55	0.11	0.29	0.29	no	NA
2015-2016	84062	2	122	Female	45	Mexican American	Some college or AA degree	Married	19694.3223	33.9	never	never	110.4343472	56	41	6.8	DM	no	No	0.41	0.72	0.51	17.77	203.41	0.19	0.63	0.11	0.29	0.49	no	NA
2015-2016	84063	1	126	Male	14	Non-Hispanic White	NA	NA	26243.70431	17.5	NA	NA	156.4635564	12	19	5	no	no	NA	NA	NA	NA	NA	NA	NA	NA	NA	NA	NA	no	NA
2015-2016	84064	1	123	Female	0	Other Hispanic	NA	NA	4134.872649	NA	NA	NA	NA	NA	NA	NA	NA	no	NA	NA	NA	NA	NA	NA	NA	NA	NA	NA	NA	NA	NA
2015-2016	84065	1	127	Female	48	Non-Hispanic White	Some college or AA degree	Separated	118243.1836	25.9	never	never	91.59729816	12	15	5.2	no	no	Yes	1.59	0.61	0.12	10.82	219.54	0.19	0.63	0.11	0.99	0.19	no	NA
2015-2016	84066	2	129	Female	14	Non-Hispanic White	NA	NA	65418.65689	18.7	NA	NA	138.0635113	13	17	5.3	no	no	NA	NA	NA	NA	NA	NA	NA	NA	NA	NA	NA	no	NA
2015-2016	84067	2	123	Female	0	Non-Hispanic White	NA	NA	10840.99363	NA	NA	NA	NA	NA	NA	NA	NA	no	NA	NA	NA	NA	NA	NA	NA	NA	NA	NA	NA	NA	NA
2015-2016	84068	2	126	Male	59	Non-Hispanic Black	Some college or AA degree	Never married	18772.81494	27.1	former	former	93.6802236	28	27	6	no	yes	No	NA	NA	NA	NA	NA	NA	NA	NA	0.29	0.1	yes	NA
2015-2016	84069	1	123	Female	61	Non-Hispanic Black	High school graduate/GED or equivalent	Never married	15697.35614	29.6	now	former	NA	NA	NA	NA	no	yes	Yes	NA	NA	NA	NA	NA	NA	NA	NA	NA	NA	yes	NA
2015-2016	84070	1	119	Male	40	Non-Hispanic White	Some college or AA degree	Never married	101737.2443	29.4	now	moderate	115.379456	24	29	5.5	no	no	No	1.78	2.89	3.39	10.3	176.63	0.66	2.58	0.11	0.29	0.15	no	NA
2015-2016	84071	2	122	Female	72	Other Race - Including Multi-Racial	College graduate or above	Married	25536.60343	NA	never	NA	NA	NA	NA	NA	no	yes	No	NA	NA	NA	NA	NA	NA	NA	NA	NA	NA	yes	NA
2015-2016	84072	1	132	Female	27	Other Hispanic	Some college or AA degree	Married	38415.58232	32.3	former	heavy	142.0442205	15	13	5.3	NA	no	No	0.28	0.57	0.24	11.21	147.76	0.3	0.22	0.11	NA	NA	yes	NA
2015-2016	84073	1	127	Female	39	Other Hispanic	High school graduate/GED or equivalent	Never married	22875.99731	31.9	former	moderate	117.8329031	25	19	5.8	no	no	No	0.25	0.29	0.15	13.07	166.95	0.19	0.08	0.11	NA	NA	no	NA
2015-2016	84074	2	128	Female	26	Other Hispanic	Less than 9th grade	Married	29986.31422	28	never	NA	128.3504456	20	20	5.3	no	yes	No	NA	NA	NA	NA	NA	NA	NA	NA	NA	NA	no	NA
2015-2016	84075	2	125	Male	62	Non-Hispanic White	High school graduate/GED or equivalent	Divorced	40761.03804	NA	former	former	64.4201285	39	23	6.7	DM	yes	No	0.8	0.95	0.55	4.87	196.89	0.28	0.7	0.11	0.29	0.15	no	NA
2015-2016	84076	1	128	Male	20	Mexican American	High school graduate/GED or equivalent	Never married	32329.92792	NA	now	NA	NA	NA	NA	NA	no	no	No	NA	NA	NA	NA	NA	NA	NA	NA	NA	NA	yes	NA
2015-2016	84077	1	124	Female	46	Other Hispanic	High school graduate/GED or equivalent	Never married	18887.47023	30.8	never	moderate	119.6789724	19	19	5.7	no	yes	No	NA	NA	NA	NA	NA	NA	NA	NA	0.29	0.41	no	NA
2015-2016	84078	1	126	Female	9	Non-Hispanic Black	NA	NA	12095.51652	18.3	NA	NA	NA	NA	NA	NA	no	no	NA	1.71	0.37	0.14	8.44	172.86	0.19	0.17	0.11	NA	NA	no	NA
2015-2016	84079	2	125	Female	10	Non-Hispanic Black	NA	NA	10649.17444	22.2	NA	NA	NA	NA	NA	NA	no	no	NA	0.17	0.5	0.07	8.01	184.06	0.19	0.31	0.11	NA	NA	no	NA
2015-2016	84080	1	124	Male	2	Other Hispanic	NA	NA	10062.70939	NA	NA	NA	NA	NA	NA	NA	no	no	NA	NA	NA	NA	NA	NA	NA	NA	NA	NA	NA	no	NA
2015-2016	84081	1	124	Female	0	Non-Hispanic Black	NA	NA	5042.688916	NA	NA	NA	NA	NA	NA	NA	NA	no	NA	NA	NA	NA	NA	NA	NA	NA	NA	NA	NA	NA	NA
2015-2016	84082	1	133	Female	24	Other Race - Including Multi-Racial	College graduate or above	Living with partner	19474.69568	20.6	never	mild	NA	NA	NA	NA	no	no	No	NA	NA	NA	NA	NA	NA	NA	NA	NA	NA	no	NA
2015-2016	84083	2	124	Male	5	Other Race - Including Multi-Racial	NA	NA	32368.61167	NA	NA	NA	NA	NA	NA	NA	no	no	NA	NA	NA	NA	NA	NA	NA	NA	NA	NA	NA	no	NA
2015-2016	84084	2	121	Male	4	Non-Hispanic Black	NA	NA	9429.290224	NA	NA	NA	NA	NA	NA	NA	no	NA	NA	NA	NA	NA	NA	NA	NA	NA	NA	NA	NA	no	NA
2015-2016	84085	2	124	Female	7	Non-Hispanic Black	NA	NA	12060.52245	16.6	NA	NA	NA	NA	NA	NA	no	no	NA	NA	NA	NA	NA	NA	NA	NA	NA	NA	NA	no	NA
2015-2016	84086	2	131	Male	45	Non-Hispanic White	High school graduate/GED or equivalent	Married	135144.5566	27.9	never	heavy	103.2594182	58	34	4.5	no	no	No	NA	NA	NA	NA	NA	NA	NA	NA	0.29	0.15	no	NA
2015-2016	84087	1	133	Male	36	Other Race - Including Multi-Racial	College graduate or above	Living with partner	18448.50142	22.6	former	moderate	91.93437865	25	24	5.3	no	no	No	0.98	4.21	0.34	11.35	188.28	0.37	3.5	0.11	NA	NA	no	NA
2015-2016	84088	2	120	Female	45	Non-Hispanic White	Some college or AA degree	Married	83137.69137	23.1	now	former	NA	NA	NA	NA	no	no	Yes	NA	NA	NA	NA	NA	NA	NA	NA	NA	NA	yes	NA
2015-2016	84089	2	131	Male	53	Non-Hispanic White	Some college or AA degree	Widowed	21966.07976	23.3	now	heavy	109.0339614	25	40	4.8	IFG	yes	Yes	NA	NA	NA	NA	NA	NA	NA	NA	0.29	0.42	no	NA
2015-2016	84090	1	132	Female	26	Non-Hispanic White	College graduate or above	Never married	92623.02701	31.7	never	moderate	NA	NA	NA	NA	no	no	No	NA	NA	NA	NA	NA	NA	NA	NA	NA	NA	no	NA
2015-2016	84091	1	119	Female	60	Non-Hispanic Black	Some college or AA degree	Married	16905.2974	22.9	former	NA	110.4896614	24	30	5.6	no	no	No	3.49	3.73	0.57	5.06	238.95	0.33	3.62	0.11	0.29	0.12	no	NA
2015-2016	84092	1	119	Female	58	Other Race - Including Multi-Racial	Some college or AA degree	Married	12184.11925	23.2	never	NA	63.01145165	20	22	5.8	no	no	No	NA	NA	NA	NA	NA	NA	NA	NA	0.74	0.12	no	NA
2015-2016	84093	1	124	Female	16	Other Hispanic	NA	NA	18293.45428	26.7	NA	NA	122.3254045	14	19	5	no	no	NA	NA	NA	NA	NA	NA	NA	NA	NA	NA	NA	no	NA
2015-2016	84094	2	129	Female	73	Non-Hispanic White	College graduate or above	Married	91492.11881	22.6	never	mild	47.31485066	27	21	5.8	no	yes	Yes	2.38	1.26	0.18	8.92	191.73	0.19	0.87	0.11	0.29	0.2	no	NA
2015-2016	84095	2	129	Female	61	Non-Hispanic Black	College graduate or above	Married	20072.59663	27.3	never	NA	88.01777036	21	34	5.9	IFG	yes	No	1.54	4.03	1.08	6.29	186.69	0.43	3.5	0.11	0.29	0.1	no	NA
2015-2016	84096	2	131	Female	9	Non-Hispanic Black	NA	NA	8927.524749	16.2	NA	NA	NA	NA	NA	NA	no	no	NA	0.81	0.2	0.07	9.34	189.21	0.19	0.08	0.11	NA	NA	no	NA
2015-2016	84097	2	128	Female	7	Other Hispanic	NA	NA	17301.74866	15.4	NA	NA	NA	NA	NA	NA	no	no	NA	0.74	0.42	0.14	8.74	200.76	0.19	0.18	0.11	NA	NA	no	NA
2015-2016	84098	1	124	Male	26	Non-Hispanic Black	High school graduate/GED or equivalent	Never married	23898.91938	21.4	now	moderate	110.1595801	18	28	5.2	no	no	No	NA	NA	NA	NA	NA	NA	NA	NA	NA	NA	no	NA
2015-2016	84099	1	127	Male	74	Mexican American	9-11th grade (Includes 12th grade with no diploma)	Married	11308.97764	32	former	former	61.05285652	17	16	6.9	DM	yes	No	1.93	2.72	0.2	7.91	212.15	0.19	3	0.11	0.29	0.14	no	NA
2015-2016	84100	2	132	Male	13	Other Hispanic	NA	NA	15297.52473	28.8	NA	NA	162.5330451	52	36	5.9	no	no	NA	0.48	2.03	0.07	11.55	189.26	0.19	1.9	0.11	NA	NA	no	NA
2015-2016	84101	2	127	Male	80	Non-Hispanic White	College graduate or above	Married	42539.11054	34.6	former	mild	68.28384715	13	16	5.9	no	yes	No	2.24	0.41	0.18	6.14	212.39	0.19	0.35	0.11	0.29	0.07	yes	NA
2015-2016	84102	1	125	Female	13	Non-Hispanic Black	NA	NA	15963.72506	33.6	NA	NA	151.5124491	29	26	5.3	no	no	NA	NA	NA	NA	NA	NA	NA	NA	NA	NA	NA	yes	NA
2015-2016	84103	1	131	Male	33	Non-Hispanic White	Some college or AA degree	Never married	27663.04481	NA	now	NA	127.8293542	38	27	6.2	no	yes	No	NA	NA	NA	NA	NA	NA	NA	NA	NA	NA	no	NA
2015-2016	84104	1	126	Female	1	Non-Hispanic Black	NA	NA	8439.214095	NA	NA	NA	NA	NA	NA	NA	no	no	NA	1.82	0.2	0.07	9.62	128.17	0.19	0.08	0.11	NA	NA	no	NA
2015-2016	84105	2	121	Male	28	Non-Hispanic White	Some college or AA degree	Living with partner	39837.10248	24.8	former	mild	121.5686957	30	26	5.5	no	no	No	NA	NA	NA	NA	NA	NA	NA	NA	NA	NA	no	NA
2015-2016	84106	2	122	Male	57	Other Race - Including Multi-Racial	College graduate or above	Married	19491.88786	24.6	now	NA	82.18279927	22	27	5.8	no	no	No	0.9	8.13	0.66	8.98	242.58	0.43	7.33	0.11	0.77	0.13	no	NA
2015-2016	84107	1	126	Female	60	Mexican American	Less than 9th grade	Married	11095.95321	23.8	never	never	96.32182493	36	26	7.2	DM	yes	No	1.16	0.46	0.34	10.12	217.85	0.19	0.2	0.11	0.29	0.14	no	NA
2015-2016	84108	2	119	Male	63	Non-Hispanic White	College graduate or above	Widowed	33202.52997	NA	former	mild	50.88702331	14	22	7.8	DM	no	No	NA	NA	NA	NA	NA	NA	NA	NA	0.29	0.12	no	NA
2015-2016	84109	1	130	Male	66	Non-Hispanic White	College graduate or above	Married	129327.3742	27.3	former	mild	84.14670842	34	32	5.6	DM	yes	Yes	1.12	1.91	0.33	9.47	183.56	0.19	1.85	0.11	0.29	0.12	no	NA
2015-2016	84110	1	120	Male	28	Mexican American	Some college or AA degree	Living with partner	29671.14494	27	now	moderate	128.4270324	38	25	5.1	no	no	No	1.08	0.47	0.21	14.58	224.71	0.38	0.38	0.11	NA	NA	no	NA
2015-2016	84111	1	122	Male	58	Other Hispanic	Some college or AA degree	Never married	19604.75655	36.1	now	mild	93.81570043	22	25	5.4	no	yes	No	NA	NA	NA	NA	NA	NA	NA	NA	0.29	0.49	no	NA
2015-2016	84112	2	120	Male	46	Other Race - Including Multi-Racial	Less than 9th grade	Married	12343.30496	23.5	never	mild	90.95797584	23	24	5.2	no	no	No	NA	NA	NA	NA	NA	NA	NA	NA	0.29	0.11	no	NA
2015-2016	84113	1	120	Male	7	Mexican American	NA	NA	10767.17454	21	NA	NA	NA	NA	NA	NA	no	no	NA	0.29	0.59	0.07	9.25	175.72	0.19	0.53	0.11	NA	NA	no	NA
2015-2016	84114	1	131	Male	59	Non-Hispanic White	9-11th grade (Includes 12th grade with no diploma)	Divorced	96816.14382	23.2	now	heavy	NA	NA	NA	NA	no	yes	Yes	NA	NA	NA	NA	NA	NA	NA	NA	NA	NA	no	NA
2015-2016	84115	2	132	Male	80	Other Race - Including Multi-Racial	High school graduate/GED or equivalent	Married	17156.04296	25.5	former	former	48.36631728	33	39	7.4	DM	yes	No	NA	NA	NA	NA	NA	NA	NA	NA	0.29	0.13	no	NA
2015-2016	84116	1	120	Female	1	Mexican American	NA	NA	8724.072422	NA	NA	NA	NA	NA	NA	NA	no	no	NA	NA	NA	NA	NA	NA	NA	NA	NA	NA	NA	no	NA
2015-2016	84117	2	126	Male	11	Non-Hispanic Black	NA	NA	14107.38705	20.5	NA	NA	NA	NA	NA	NA	no	no	NA	0.84	1.67	0.14	9.33	142.86	0.19	1.59	0.11	NA	NA	no	NA
2015-2016	84118	1	127	Female	72	Other Hispanic	Some college or AA degree	Divorced	12662.1941	23.6	never	never	59.27423988	21	18	5.2	no	yes	No	2.28	0.51	0.35	8.35	175.07	0.19	0.18	0.11	0.29	0.13	no	NA
2015-2016	84119	2	122	Male	52	Other Race - Including Multi-Racial	9-11th grade (Includes 12th grade with no diploma)	Married	20048.79894	27.2	never	mild	106.6468446	69	50	8.4	DM	yes	No	NA	NA	NA	NA	NA	NA	NA	NA	0.29	0.15	no	NA
2015-2016	84120	1	122	Male	67	Other Hispanic	Some college or AA degree	Married	8457.639663	26.7	former	former	91.04819433	59	55	9.2	DM	no	No	NA	NA	NA	NA	NA	NA	NA	NA	0.29	0.1	no	NA
2015-2016	84121	1	127	Male	18	Mexican American	NA	NA	18894.64907	26.6	never	never	114.9261501	32	18	4.5	no	no	NA	0.24	0.2	0.07	11.11	187.54	0.19	0.08	0.11	NA	NA	yes	NA
2015-2016	84122	1	120	Male	54	Other Hispanic	9-11th grade (Includes 12th grade with no diploma)	Living with partner	26280.82796	39.4	former	mild	89.24662562	33	21	5.9	DM	yes	No	0.7	1.24	0.18	8.04	193.84	0.38	0.67	0.11	0.29	0.1	no	NA
2015-2016	84123	2	121	Male	8	Other Race - Including Multi-Racial	NA	NA	13085.37725	13.8	NA	NA	NA	NA	NA	NA	no	no	NA	0.23	0.28	0.07	4.93	159.74	0.19	0.08	0.11	NA	NA	no	NA
2015-2016	84124	2	126	Female	1	Non-Hispanic Black	NA	NA	6900.198019	NA	NA	NA	NA	NA	NA	NA	no	no	NA	1.66	0.28	0.07	8.14	141.73	0.19	0.08	0.11	NA	NA	no	NA
2015-2016	84125	2	125	Female	72	Non-Hispanic White	Some college or AA degree	Married	99715.01581	30.4	former	former	61.59366255	68	42	7.2	DM	yes	No	NA	NA	NA	NA	NA	NA	NA	NA	1.45	0.13	yes	NA
2015-2016	84126	2	131	Male	38	Non-Hispanic White	9-11th grade (Includes 12th grade with no diploma)	Married	36372.13413	41.1	now	mild	NA	NA	NA	NA	no	no	No	NA	NA	NA	NA	NA	NA	NA	NA	NA	NA	no	NA
2015-2016	84127	1	127	Female	12	Mexican American	NA	NA	15891.45358	19.9	NA	NA	148.8388202	15	18	5.3	no	no	NA	0.27	0.2	0.07	19.93	173.46	0.19	0.08	0.11	NA	NA	yes	NA
2015-2016	84128	1	128	Female	46	Mexican American	Some college or AA degree	Separated	20442.62683	29.4	former	mild	111.5275984	17	22	5.9	no	yes	No	NA	NA	NA	NA	NA	NA	NA	NA	0.29	0.14	no	NA
2015-2016	84129	2	132	Male	80	Other Race - Including Multi-Racial	Less than 9th grade	Married	17791.45196	20.3	now	heavy	59.76604221	29	26	6.2	DM	yes	No	4.36	10.17	1.51	11.46	181.35	0.66	8.88	0.11	0.29	0.38	no	NA
2015-2016	84130	2	123	Female	26	Non-Hispanic White	High school graduate/GED or equivalent	Married	97314.05119	20.5	now	moderate	136.7602899	19	22	5.3	no	no	No	NA	NA	NA	NA	NA	NA	NA	NA	NA	NA	no	NA
2015-2016	84131	2	124	Male	4	Other Race - Including Multi-Racial	NA	NA	32368.61167	15.1	NA	NA	NA	NA	NA	NA	no	no	NA	0.58	0.3	0.07	10.83	153.88	0.19	0.08	0.11	NA	NA	no	NA
2015-2016	84132	2	133	Female	3	Mexican American	NA	NA	8621.304134	15.5	NA	NA	NA	NA	NA	NA	no	no	NA	1	0.2	0.12	11.35	155.02	0.19	0.08	0.11	NA	NA	no	NA
2015-2016	84133	1	122	Male	5	Mexican American	NA	NA	16642.07758	14.9	NA	NA	NA	NA	NA	NA	no	no	NA	0.6	0.2	0.07	18.33	180.48	0.19	0.08	0.11	NA	NA	no	NA
2015-2016	84134	1	122	Male	13	Non-Hispanic White	NA	NA	64396.76363	18.3	NA	NA	155.2703203	15	22	5.3	no	no	NA	NA	NA	NA	NA	NA	NA	NA	NA	NA	NA	no	NA
2015-2016	84135	1	121	Male	0	Non-Hispanic White	NA	NA	14731.62551	NA	NA	NA	NA	NA	NA	NA	NA	no	NA	NA	NA	NA	NA	NA	NA	NA	NA	NA	NA	NA	NA
2015-2016	84136	2	132	Male	8	Non-Hispanic White	NA	NA	25504.05662	19.1	NA	NA	NA	NA	NA	NA	no	no	NA	0.7	0.39	0.07	10.61	158.57	0.19	0.32	0.11	NA	NA	no	NA
2015-2016	84137	2	122	Female	28	Other Race - Including Multi-Racial	College graduate or above	Never married	21598.98881	19.5	never	mild	133.9215102	16	19	5.1	no	no	No	0.83	3.09	0.36	15.28	199.12	0.31	2.82	0.11	NA	NA	no	NA
2015-2016	84138	1	121	Female	1	Non-Hispanic White	NA	NA	26737.72918	NA	NA	NA	NA	NA	NA	NA	no	no	NA	NA	NA	NA	NA	NA	NA	NA	NA	NA	NA	no	NA
2015-2016	84139	1	128	Female	78	Other Hispanic	Some college or AA degree	Widowed	11817.13054	19.4	now	former	81.83819865	16	17	5.5	no	no	No	1.39	0.2	1.19	9.68	187.87	0.19	0.08	0.11	0.29	0.26	no	NA
2015-2016	84140	2	120	Female	21	Non-Hispanic Black	Some college or AA degree	Never married	26329.21956	23.5	never	moderate	149.0674066	11	24	5.3	no	no	No	0.98	0.71	0.71	13.07	168.72	0.19	0.68	0.11	NA	NA	no	NA
2015-2016	84141	1	124	Female	10	Other Hispanic	NA	NA	9415.565713	22.2	NA	NA	NA	NA	NA	NA	no	no	NA	0.37	0.3	0.11	11.37	176.84	0.19	0.25	0.11	NA	NA	no	NA
2015-2016	84142	1	131	Male	24	Non-Hispanic White	High school graduate/GED or equivalent	Never married	75178.15545	32.8	never	moderate	108.8111108	47	29	5.1	no	no	No	0.58	0.37	0.18	13.97	272.25	0.19	0.28	0.11	NA	NA	no	NA
2015-2016	84143	2	124	Female	35	Other Race - Including Multi-Racial	Less than 9th grade	Never married	73882.07253	28.9	now	former	93.00553007	19	22	5.4	IFG	no	No	0.71	0.33	2.37	6.18	180.64	0.19	0.18	0.11	NA	NA	no	NA
2015-2016	84144	2	129	Male	8	Non-Hispanic Black	NA	NA	10879.90971	NA	NA	NA	NA	NA	NA	NA	no	NA	NA	NA	NA	NA	NA	NA	NA	NA	NA	NA	NA	yes	NA
2015-2016	84145	1	129	Female	2	Other Hispanic	NA	NA	15331.30535	17.9	NA	NA	NA	NA	NA	NA	no	no	NA	0.46	0.2	0.07	13.93	146.74	NA	NA	NA	NA	NA	no	NA
2015-2016	84146	1	122	Male	4	Non-Hispanic White	NA	NA	18572.66447	NA	NA	NA	NA	NA	NA	NA	no	no	NA	NA	NA	NA	NA	NA	NA	NA	NA	NA	NA	no	NA
2015-2016	84147	2	122	Male	78	Mexican American	Less than 9th grade	Married	8364.786729	NA	never	former	49.93052852	24	22	6.8	DM	no	No	1.17	0.2	0.32	6.9	187.16	0.19	0.08	0.11	0.29	0.35	no	NA
2015-2016	84148	2	120	Female	1	Non-Hispanic White	NA	NA	18170.63668	NA	NA	NA	NA	NA	NA	NA	no	no	NA	0.73	0.42	0.07	13.02	180.73	0.19	0.24	0.11	NA	NA	no	NA
2015-2016	84149	2	130	Male	9	Non-Hispanic White	NA	NA	47056.55354	18.5	NA	NA	NA	NA	NA	NA	no	no	NA	0.51	0.38	0.1	10.81	179.03	0.19	0.36	0.11	NA	NA	yes	NA
2015-2016	84150	2	122	Male	3	Other Race - Including Multi-Racial	NA	NA	11963.31542	16	NA	NA	NA	NA	NA	NA	no	no	NA	2.06	0.37	0.1	17.02	172.99	0.19	0.21	0.11	NA	NA	no	NA
2015-2016	84151	2	127	Female	53	Non-Hispanic White	College graduate or above	Married	203248.0247	25.3	never	moderate	100.1877181	40	35	5.2	no	no	No	NA	NA	NA	NA	NA	NA	NA	NA	0.29	0.17	no	NA
2015-2016	84152	2	133	Female	46	Other Hispanic	Less than 9th grade	Married	15918.94137	39.4	never	NA	NA	NA	NA	NA	no	yes	No	NA	NA	NA	NA	NA	NA	NA	NA	NA	NA	no	NA
2015-2016	84153	1	120	Male	6	Mexican American	NA	NA	13195.83897	19	NA	NA	NA	NA	NA	NA	no	no	NA	0.97	0.2	0.1	10.33	213.49	0.19	0.08	0.11	NA	NA	no	NA
2015-2016	84154	1	126	Male	10	Non-Hispanic Black	NA	NA	13006.93499	15.2	NA	NA	NA	NA	NA	NA	no	no	NA	1.86	0.77	0.11	10.42	200.87	0.57	0.08	0.11	NA	NA	no	NA
2015-2016	84155	1	128	Female	14	Mexican American	NA	NA	14003.64937	NA	NA	NA	143.0218743	15	17	4.9	no	no	NA	0.47	0.2	0.07	8.63	173.42	0.19	0.08	0.11	NA	NA	no	NA
2015-2016	84156	1	124	Female	29	Non-Hispanic Black	Some college or AA degree	Living with partner	18235.62653	33.4	never	NA	126.6072791	17	21	5.9	no	yes	No	3.2	1.07	0.77	10.5	183.81	0.19	0.91	0.11	NA	NA	no	NA
2015-2016	84157	1	125	Male	45	Non-Hispanic White	Some college or AA degree	Never married	48050.1247	38	never	never	103.7400823	21	21	5.4	no	yes	Yes	0.5	0.66	0.21	7.77	190.1	0.19	0.46	0.11	0.29	0.2	no	NA
2015-2016	84158	1	119	Male	5	Non-Hispanic Black	NA	NA	9933.550554	17.2	NA	NA	NA	NA	NA	NA	no	no	NA	0.44	0.67	0.15	7.55	162.76	0.19	0.61	0.11	NA	NA	no	NA
2015-2016	84159	2	126	Male	4	Non-Hispanic Black	NA	NA	11441.00169	14	NA	NA	NA	NA	NA	NA	no	no	NA	NA	NA	NA	NA	NA	NA	NA	NA	NA	NA	yes	NA
2015-2016	84160	1	119	Female	45	Non-Hispanic Black	College graduate or above	Divorced	25741.62206	NA	never	NA	NA	NA	NA	NA	no	no	No	NA	NA	NA	NA	NA	NA	NA	NA	NA	NA	yes	NA
2015-2016	84161	2	131	Female	1	Non-Hispanic Black	NA	NA	6861.184078	NA	NA	NA	NA	NA	NA	NA	no	no	NA	NA	NA	NA	NA	NA	NA	NA	NA	NA	NA	no	NA
2015-2016	84162	2	127	Female	1	Mexican American	NA	NA	13490.82472	NA	NA	NA	NA	NA	NA	NA	no	no	NA	NA	NA	NA	NA	NA	NA	NA	NA	NA	NA	no	NA
2015-2016	84163	2	122	Female	3	Mexican American	NA	NA	20465.8772	14.3	NA	NA	NA	NA	NA	NA	no	no	NA	1.49	0.45	0.12	13.06	170.72	0.31	0.08	0.11	NA	NA	no	NA
2015-2016	84164	1	123	Female	7	Non-Hispanic Black	NA	NA	9459.775334	21.3	NA	NA	NA	NA	NA	NA	no	no	NA	0.35	1.15	0.07	9.62	208.3	0.19	0.99	0.11	NA	NA	yes	NA
2015-2016	84165	1	133	Male	57	Mexican American	Less than 9th grade	Married	27370.90622	31.1	former	heavy	98.65806777	46	41	5.2	IGT	yes	No	1.84	1.81	0.24	8.85	206.42	0.19	1.47	0.11	0.29	0.12	no	NA
2015-2016	84166	2	125	Female	67	Non-Hispanic White	College graduate or above	Married	149766.5372	26.1	former	moderate	93.60575071	18	39	5.5	DM	yes	No	1.38	2.23	0.62	6.11	204.45	0.99	1.09	0.11	0.29	0.18	yes	NA
2015-2016	84167	2	131	Male	46	Other Race - Including Multi-Racial	Some college or AA degree	Married	14260.04861	26.9	never	never	105.5205677	32	34	5.7	no	yes	No	NA	NA	NA	NA	NA	NA	NA	NA	0.29	0.17	no	NA
2015-2016	84168	2	132	Male	61	Other Race - Including Multi-Racial	Less than 9th grade	Married	18735.66964	16.4	now	never	93.5918601	55	35	6.7	DM	yes	No	NA	NA	NA	NA	NA	NA	NA	NA	0.29	0.14	no	NA
2015-2016	84169	2	125	Male	43	Other Race - Including Multi-Racial	Some college or AA degree	Married	19443.01262	42.4	never	mild	62.72213403	21	20	6.3	IGT	yes	No	NA	NA	NA	NA	NA	NA	NA	NA	0.29	0.11	no	NA
2015-2016	84170	1	128	Male	46	Mexican American	Some college or AA degree	Married	43798.05061	26.8	now	heavy	94.40561301	19	15	9.5	DM	yes	No	NA	NA	NA	NA	NA	NA	NA	NA	0.29	0.17	no	NA
2015-2016	84171	1	131	Female	30	Non-Hispanic White	Some college or AA degree	Married	70582.28754	33.1	never	moderate	73.12119371	13	18	5.3	no	no	No	NA	NA	NA	NA	NA	NA	NA	NA	NA	NA	no	NA
2015-2016	84172	2	125	Male	20	Non-Hispanic Black	Some college or AA degree	Never married	28034.77951	25.6	never	mild	127.7789876	17	19	5.6	no	no	No	NA	NA	NA	NA	NA	NA	NA	NA	NA	NA	no	NA
2015-2016	84173	1	127	Male	52	Mexican American	High school graduate/GED or equivalent	Married	21156.84267	49	former	heavy	102.184815	30	32	7.9	DM	yes	No	NA	NA	NA	NA	NA	NA	NA	NA	0.29	0.1	no	NA
2015-2016	84174	2	125	Female	54	Other Hispanic	Some college or AA degree	Married	22182.57143	22.2	never	heavy	86.45757828	17	31	5.2	no	no	No	NA	NA	NA	NA	NA	NA	NA	NA	0.29	0.12	no	NA
2015-2016	84175	2	128	Female	4	Mexican American	NA	NA	19758.50514	15.2	NA	NA	NA	NA	NA	NA	no	no	NA	0.52	0.33	0.07	9.31	170.55	0.19	0.08	0.11	NA	NA	no	NA
2015-2016	84176	1	130	Female	7	Non-Hispanic White	NA	NA	21485.55351	19.1	NA	NA	NA	NA	NA	NA	no	no	NA	NA	NA	NA	NA	NA	NA	NA	NA	NA	NA	no	NA
2015-2016	84177	1	127	Male	77	Mexican American	Less than 9th grade	Divorced	8937.218957	25.2	now	former	91.56677993	27	32	5.7	no	yes	No	NA	NA	NA	NA	NA	NA	NA	NA	0.47	0.11	no	NA
2015-2016	84178	2	132	Male	80	Non-Hispanic White	9-11th grade (Includes 12th grade with no diploma)	Married	26833.6298	29.4	former	mild	82.69397665	14	21	7.3	DM	yes	Yes	NA	NA	NA	NA	NA	NA	NA	NA	0.29	0.16	no	NA
2015-2016	84179	2	122	Female	7	Other Race - Including Multi-Racial	NA	NA	17621.90417	18.7	NA	NA	NA	NA	NA	NA	no	no	NA	0.39	1.17	0.11	7.14	171.35	0.19	0.98	0.11	NA	NA	no	NA
2015-2016	84180	2	119	Male	33	Other Hispanic	Less than 9th grade	Never married	35455.87329	34.1	never	never	NA	NA	NA	NA	no	no	No	NA	NA	NA	NA	NA	NA	NA	NA	NA	NA	no	NA
2015-2016	84181	1	132	Male	35	Non-Hispanic Black	High school graduate/GED or equivalent	Living with partner	25605.51149	30.4	now	mild	117.9029238	26	25	5	no	no	No	NA	NA	NA	NA	NA	NA	NA	NA	NA	NA	no	NA
2015-2016	84182	2	121	Female	41	Other Race - Including Multi-Racial	9-11th grade (Includes 12th grade with no diploma)	Married	18469.09724	NA	never	NA	NA	NA	NA	NA	DM	no	No	NA	NA	NA	NA	NA	NA	NA	NA	NA	NA	no	NA
2015-2016	84183	1	129	Female	80	Other Hispanic	Less than 9th grade	Widowed	12616.13155	27.2	never	former	65.8524967	12	16	7.2	DM	yes	No	0.58	0.33	0.21	10.67	145.67	0.19	0.08	0.11	0.29	0.32	yes	NA
2015-2016	84184	1	123	Male	58	Other Race - Including Multi-Racial	Some college or AA degree	Never married	34086.83198	24.7	never	NA	NA	NA	NA	NA	DM	yes	No	NA	NA	NA	NA	NA	NA	NA	NA	NA	NA	no	NA
2015-2016	84185	2	130	Male	37	Non-Hispanic Black	High school graduate/GED or equivalent	Divorced	23413.19311	26.5	never	mild	NA	NA	NA	NA	no	no	No	NA	NA	NA	NA	NA	NA	NA	NA	NA	NA	no	NA
2015-2016	84186	1	121	Male	45	Mexican American	Some college or AA degree	Married	33519.93246	NA	never	NA	NA	NA	NA	NA	no	no	No	NA	NA	NA	NA	NA	NA	NA	NA	NA	NA	no	NA
2015-2016	84187	2	120	Female	25	Non-Hispanic White	High school graduate/GED or equivalent	Married	92403.69397	21.6	never	never	131.5750103	15	19	4.9	no	no	No	NA	NA	NA	NA	NA	NA	NA	NA	NA	NA	yes	NA
2015-2016	84188	1	133	Female	61	Other Hispanic	Less than 9th grade	Never married	6429.166805	23.7	never	mild	6.662113261	23	24	7.3	DM	yes	No	NA	NA	NA	NA	NA	NA	NA	NA	2.54	0.3	no	NA
2015-2016	84189	2	121	Female	62	Non-Hispanic Black	Less than 9th grade	Married	20170.35203	27.2	former	mild	97.22577017	23	25	5.7	no	yes	No	NA	NA	NA	NA	NA	NA	NA	NA	0.85	0.12	no	NA
2015-2016	84190	1	122	Male	6	Mexican American	NA	NA	13080.74374	15	NA	NA	NA	NA	NA	NA	no	no	NA	0.39	0.35	0.07	14.3	161.36	0.19	0.2	0.11	NA	NA	no	NA
2015-2016	84191	2	123	Female	12	Non-Hispanic Black	NA	NA	20811.53454	26.5	NA	NA	162.3186848	8	13	5.3	no	no	NA	0.4	0.2	0.07	7.74	190.31	0.19	0.08	0.11	NA	NA	no	NA
2015-2016	84192	1	127	Female	27	Other Hispanic	Some college or AA degree	Married	30952.75332	38.1	never	never	119.6873099	22	20	5.1	no	no	No	NA	NA	NA	NA	NA	NA	NA	NA	NA	NA	no	NA
2015-2016	84193	1	131	Female	0	Other Hispanic	NA	NA	4499.229879	NA	NA	NA	NA	NA	NA	NA	NA	no	NA	NA	NA	NA	NA	NA	NA	NA	NA	NA	NA	NA	NA
2015-2016	84194	2	125	Female	58	Non-Hispanic White	High school graduate/GED or equivalent	Married	154519.9774	31.7	now	heavy	100.7962555	15	19	5	no	no	No	1.51	1.65	1.25	6.91	182.81	0.19	1.42	0.11	0.41	0.12	no	NA
2015-2016	84195	2	126	Male	45	Non-Hispanic Black	Some college or AA degree	Separated	20158.26106	31.6	never	former	88.34852263	29	36	6	IFG	no	No	NA	NA	NA	NA	NA	NA	NA	NA	0.97	0.13	no	NA
2015-2016	84196	2	121	Male	32	Other Race - Including Multi-Racial	9-11th grade (Includes 12th grade with no diploma)	Married	15532.70448	23.5	now	moderate	111.1202514	21	26	5.1	no	no	No	NA	NA	NA	NA	NA	NA	NA	NA	NA	NA	no	NA
2015-2016	84197	2	127	Male	59	Non-Hispanic White	College graduate or above	Married	191570.0347	35.4	never	mild	97.779646	40	31	5.8	IFG	no	Yes	0.93	1.22	0.17	3.16	204	0.19	0.96	0.3	1.57	0.09	no	NA
2015-2016	84198	1	131	Male	12	Other Hispanic	NA	NA	17445.49326	18.2	NA	NA	182.7579225	19	26	5.2	no	no	NA	NA	NA	NA	NA	NA	NA	NA	NA	NA	NA	no	NA
2015-2016	84199	2	131	Male	2	Non-Hispanic Black	NA	NA	7534.317829	17.9	NA	NA	NA	NA	NA	NA	no	no	NA	1.55	0.2	0.07	13.69	155.39	0.19	0.08	0.11	NA	NA	no	NA
2015-2016	84200	1	133	Female	24	Non-Hispanic White	Some college or AA degree	Married	67150.70689	28.3	never	mild	139.6800509	15	15	4.9	NA	no	No	0.22	1.27	0.19	10.63	186.55	0.19	1.13	0.11	NA	NA	yes	NA
2015-2016	84201	1	130	Male	78	Non-Hispanic White	Less than 9th grade	Widowed	15694.36801	23.7	now	mild	89.34916755	19	22	5.4	IFG	no	No	NA	NA	NA	NA	NA	NA	NA	NA	1.2	0.13	no	NA
2015-2016	84202	1	129	Male	19	Non-Hispanic Black	NA	NA	24740.77233	20.7	never	never	NA	NA	NA	NA	no	no	NA	NA	NA	NA	NA	NA	NA	NA	NA	NA	NA	no	NA
2015-2016	84203	2	130	Male	21	Non-Hispanic Black	College graduate or above	Never married	37584.04359	NA	never	moderate	138.777792	31	28	5.1	no	yes	No	NA	NA	NA	NA	NA	NA	NA	NA	NA	NA	no	NA
2015-2016	84204	2	124	Male	10	Other Race - Including Multi-Racial	NA	NA	29916.37419	NA	NA	NA	NA	NA	NA	NA	no	NA	NA	NA	NA	NA	NA	NA	NA	NA	NA	NA	NA	no	NA
2015-2016	84205	2	131	Male	51	Non-Hispanic Black	High school graduate/GED or equivalent	Married	19349.77892	26.2	now	mild	67.94611911	20	13	5.7	no	no	No	1.62	0.48	0.68	9.94	191.26	0.19	0.43	0.11	1.1	0.1	no	NA
2015-2016	84206	1	133	Male	16	Other Race - Including Multi-Racial	NA	NA	12202.47545	18.6	NA	NA	NA	NA	NA	NA	no	no	NA	NA	NA	NA	NA	NA	NA	NA	NA	NA	NA	no	NA
2015-2016	84207	2	131	Female	5	Other Race - Including Multi-Racial	NA	NA	10779.87117	14.4	NA	NA	NA	NA	NA	NA	no	no	NA	NA	NA	NA	NA	NA	NA	NA	NA	NA	NA	no	NA
2015-2016	84208	1	128	Female	67	Mexican American	Less than 9th grade	Widowed	8842.349896	32.4	never	never	99.18232768	26	36	9.8	DM	no	No	NA	NA	NA	NA	NA	NA	NA	NA	0.29	0.14	no	NA
2015-2016	84209	2	130	Female	4	Non-Hispanic White	NA	NA	27212.01602	15.7	NA	NA	NA	NA	NA	NA	no	no	NA	0.45	0.2	0.14	8.45	141.1	0.19	0.08	0.11	NA	NA	no	NA
2015-2016	84210	2	122	Female	13	Other Race - Including Multi-Racial	NA	NA	12708.83991	17	NA	NA	NA	NA	NA	NA	no	no	NA	NA	NA	NA	NA	NA	NA	NA	NA	NA	NA	no	NA
2015-2016	84211	2	133	Male	18	Other Race - Including Multi-Racial	NA	NA	11380.48645	23.6	never	mild	100.7998283	18	35	5	no	no	NA	0.36	1.17	0.07	6.2	179.2	0.19	0.92	0.11	NA	NA	no	NA
2015-2016	84212	1	124	Female	67	Other Hispanic	College graduate or above	Divorced	8360.013277	37.7	never	never	90.8037876	25	16	5.9	no	yes	No	0.79	3.87	0.29	7.71	165.16	0.35	3.88	0.11	0.29	0.14	yes	NA
2015-2016	84213	1	131	Female	9	Non-Hispanic White	NA	NA	29724.41537	16.8	NA	NA	NA	NA	NA	NA	no	no	NA	0.31	0.88	0.07	10.35	216.61	0.19	0.81	0.11	NA	NA	no	NA
2015-2016	84214	1	125	Female	4	Non-Hispanic Black	NA	NA	10061.20697	16.4	NA	NA	NA	NA	NA	NA	no	no	NA	NA	NA	NA	NA	NA	NA	NA	NA	NA	NA	no	NA
2015-2016	84215	2	121	Female	14	Non-Hispanic Black	NA	NA	20990.69628	23.9	NA	NA	NA	NA	NA	NA	no	no	NA	NA	NA	NA	NA	NA	NA	NA	NA	NA	NA	yes	NA
2015-2016	84216	2	133	Male	65	Non-Hispanic White	College graduate or above	Married	29642.82683	NA	never	NA	NA	NA	NA	NA	no	no	No	NA	NA	NA	NA	NA	NA	NA	NA	NA	NA	no	NA
2015-2016	84217	2	131	Female	59	Non-Hispanic Black	Some college or AA degree	Separated	24357.55683	37.5	former	moderate	94.75587062	19	17	4.9	IGT	yes	Yes	1.17	0.49	0.33	9.2	188.44	0.19	0.23	0.11	1.29	0.09	yes	NA
2015-2016	84218	1	123	Male	56	Non-Hispanic White	Some college or AA degree	Married	89929.74749	23.6	now	heavy	98.3625103	76	112	5.1	IGT	yes	Yes	NA	NA	NA	NA	NA	NA	NA	NA	0.29	0.14	no	NA
2015-2016	84219	1	130	Male	31	Non-Hispanic White	9-11th grade (Includes 12th grade with no diploma)	Married	139038.1793	48.9	never	mild	122.2332356	33	25	5.1	IFG	yes	No	NA	NA	NA	NA	NA	NA	NA	NA	NA	NA	no	NA
2015-2016	84220	2	124	Male	36	Non-Hispanic Black	Some college or AA degree	Married	21494.36169	27.8	now	former	127.1612911	23	24	5.8	no	no	No	NA	NA	NA	NA	NA	NA	NA	NA	NA	NA	no	NA
2015-2016	84221	1	131	Female	16	Non-Hispanic White	NA	NA	55057.80868	31.6	NA	NA	128.6916793	15	20	5.3	no	no	NA	NA	NA	NA	NA	NA	NA	NA	NA	NA	NA	no	NA
2015-2016	84222	2	123	Male	44	Other Hispanic	High school graduate/GED or equivalent	Married	38325.45543	43	never	never	108.6449972	50	39	6.2	no	yes	Yes	NA	NA	NA	NA	NA	NA	NA	NA	0.29	0.13	no	NA
2015-2016	84223	1	131	Male	1	Non-Hispanic White	NA	NA	14294.63534	NA	NA	NA	NA	NA	NA	NA	no	no	NA	0.39	0.2	0.07	11.11	141.08	0.19	0.08	0.11	NA	NA	no	NA
2015-2016	84224	1	120	Female	56	Other Hispanic	High school graduate/GED or equivalent	Living with partner	18367.48586	31.1	former	former	98.09846928	62	49	6.8	DM	no	Yes	NA	NA	NA	NA	NA	NA	NA	NA	0.29	0.1	no	NA
2015-2016	84225	1	131	Male	60	Non-Hispanic White	Some college or AA degree	Married	29764.98288	24	former	former	NA	NA	NA	NA	no	yes	Yes	NA	NA	NA	NA	NA	NA	NA	NA	NA	NA	no	NA
2015-2016	84226	2	130	Male	64	Non-Hispanic Black	High school graduate/GED or equivalent	Married	15613.12184	25	now	mild	59.91038268	12	15	6.8	DM	yes	No	2.81	0.47	0.83	8.48	169.3	0.19	0.32	0.11	0.29	0.1	yes	NA
2015-2016	84227	1	131	Male	36	Non-Hispanic White	Less than 9th grade	Married	27663.04481	20.5	NA	NA	NA	NA	NA	NA	no	no	No	NA	NA	NA	NA	NA	NA	NA	NA	NA	NA	no	NA
2015-2016	84228	1	132	Male	38	Other Hispanic	Less than 9th grade	Never married	36360.91435	33	never	never	NA	NA	NA	NA	no	yes	No	NA	NA	NA	NA	NA	NA	NA	NA	NA	NA	no	NA
2015-2016	84229	2	126	Female	43	Non-Hispanic Black	Less than 9th grade	Never married	14270.02261	32.5	never	moderate	102.8705154	21	18	6	no	no	No	0.88	0.67	0.48	5.72	208	0.19	0.47	0.11	0.29	0.09	no	NA
2015-2016	84230	1	124	Female	28	Other Hispanic	College graduate or above	Married	19688.79564	57.8	never	NA	119.4217065	14	22	5.5	no	no	No	0.29	0.35	0.1	16.57	183.53	0.19	0.15	0.11	NA	NA	no	NA
2015-2016	84231	2	132	Female	75	Other Race - Including Multi-Racial	High school graduate/GED or equivalent	Widowed	43200.61775	19.6	never	never	80.8206468	17	26	5.9	no	no	No	0.79	2.18	0.28	8.42	245.78	0.19	1.92	0.11	0.29	0.14	no	NA
2015-2016	84232	2	120	Male	61	Non-Hispanic Black	9-11th grade (Includes 12th grade with no diploma)	Married	11825.19347	28.4	never	former	NA	NA	NA	4.6	no	no	No	1.28	1.77	0.18	8.84	189.25	0.34	1.35	0.11	0.29	0.13	no	NA
2015-2016	84233	1	125	Male	17	Non-Hispanic White	NA	NA	27878.84343	21	NA	NA	137.1470127	38	28	5.3	no	yes	NA	NA	NA	NA	NA	NA	NA	NA	NA	NA	NA	yes	NA
2015-2016	84234	2	132	Female	40	Non-Hispanic Black	9-11th grade (Includes 12th grade with no diploma)	Never married	18486.08152	28.2	never	never	131.1419893	15	20	4.5	no	yes	No	NA	NA	NA	NA	NA	NA	NA	NA	0.29	0.12	no	NA
2015-2016	84235	2	126	Female	47	Non-Hispanic Black	Some college or AA degree	Never married	20095.23645	35.9	never	former	84.63508075	14	15	5	no	no	No	0.82	0.93	0.12	4.4	205.42	0.19	0.8	0.11	0.29	0.08	no	NA
2015-2016	84236	1	126	Male	75	Other Race - Including Multi-Racial	High school graduate/GED or equivalent	Widowed	15185.78432	24.7	former	mild	NA	NA	NA	NA	no	yes	No	NA	NA	NA	NA	NA	NA	NA	NA	NA	NA	no	NA
2015-2016	84237	2	121	Male	3	Non-Hispanic White	NA	NA	27859.05443	20.2	NA	NA	NA	NA	NA	NA	no	no	NA	0.54	0.33	0.07	10.97	183.2	0.19	0.08	0.16	NA	NA	yes	NA
2015-2016	84238	1	125	Female	25	Non-Hispanic Black	High school graduate/GED or equivalent	Never married	31136.40866	29.7	never	heavy	132.3748536	15	19	5	no	no	No	NA	NA	NA	NA	NA	NA	NA	NA	NA	NA	no	NA
2015-2016	84239	1	126	Male	74	Non-Hispanic White	College graduate or above	Married	90450.6751	26.9	never	mild	84.22826987	17	18	6.2	DM	no	No	0.53	0.47	0.17	9.24	211.37	0.27	0.44	0.11	0.29	0.11	no	NA
2015-2016	84240	2	129	Female	0	Non-Hispanic Black	NA	NA	6190.05887	NA	NA	NA	NA	NA	NA	NA	NA	no	NA	NA	NA	NA	NA	NA	NA	NA	NA	NA	NA	NA	NA
2015-2016	84241	1	122	Male	50	Non-Hispanic White	Less than 9th grade	Never married	24610.04755	47.1	now	former	78.72489595	24	25	7.6	DM	yes	No	0.89	0.53	1.12	22.13	243.23	0.19	0.18	0.11	0.29	0.11	yes	NA
2015-2016	84242	2	128	Female	42	Other Race - Including Multi-Racial	College graduate or above	Married	24642.53143	22	never	NA	122.2216068	26	32	5.5	no	no	No	NA	NA	NA	NA	NA	NA	NA	NA	0.71	0.81	no	NA
2015-2016	84243	2	132	Female	16	Other Race - Including Multi-Racial	NA	NA	7373.040449	26.5	NA	NA	131.8679421	14	20	5.2	no	no	NA	0.58	4.5	0.27	9.24	204.22	0.19	3.94	0.11	NA	NA	no	NA
2015-2016	84244	1	130	Female	0	Mexican American	NA	NA	5922.340466	NA	NA	NA	NA	NA	NA	NA	NA	no	NA	NA	NA	NA	NA	NA	NA	NA	NA	NA	NA	NA	NA
2015-2016	84245	2	123	Female	43	Non-Hispanic White	High school graduate/GED or equivalent	Married	133426.6414	28.9	never	NA	76.5040144	17	17	5.1	no	no	No	0.75	0.45	0.19	7.47	179.44	0.19	0.2	0.11	0.29	0.16	no	NA
2015-2016	84246	1	129	Female	57	Non-Hispanic Black	College graduate or above	Divorced	28136.90786	23.5	never	mild	NA	NA	NA	NA	no	yes	No	NA	NA	NA	NA	NA	NA	NA	NA	NA	NA	no	NA
2015-2016	84247	1	131	Female	16	Non-Hispanic White	NA	NA	44476.04897	22.2	NA	NA	112.9097963	16	23	5.2	no	no	NA	NA	NA	NA	NA	NA	NA	NA	NA	NA	NA	no	NA
2015-2016	84248	1	126	Female	29	Non-Hispanic Black	Some college or AA degree	Living with partner	30295.09909	26.7	now	heavy	126.6072791	18	21	5.5	no	no	No	0.67	0.31	1.24	9.44	200.19	0.19	0.16	0.11	NA	NA	yes	NA
2015-2016	84249	1	125	Male	0	Non-Hispanic White	NA	NA	10520.2673	NA	NA	NA	NA	NA	NA	NA	NA	no	NA	NA	NA	NA	NA	NA	NA	NA	NA	NA	NA	NA	NA
2015-2016	84250	2	121	Male	0	Mexican American	NA	NA	7128.690099	NA	NA	NA	NA	NA	NA	NA	NA	no	NA	NA	NA	NA	NA	NA	NA	NA	NA	NA	NA	NA	NA
2015-2016	84251	2	126	Male	20	Non-Hispanic Black	9-11th grade (Includes 12th grade with no diploma)	Never married	29968.16695	22.2	never	moderate	142.2875669	17	23	5.7	no	no	No	NA	NA	NA	NA	NA	NA	NA	NA	NA	NA	no	NA
2015-2016	84252	1	126	Male	10	Non-Hispanic Black	NA	NA	12791.2048	17.6	NA	NA	NA	NA	NA	NA	no	no	NA	1.45	0.37	0.22	6.75	203.12	0.19	0.08	0.11	NA	NA	no	NA
2015-2016	84253	1	129	Female	14	Other Hispanic	NA	NA	18417.5863	20.6	NA	NA	137.3021901	13	19	5.6	no	no	NA	0.68	0.56	0.07	12.33	153.55	0.19	0.39	0.11	NA	NA	no	NA
2015-2016	84254	2	120	Female	10	Other Race - Including Multi-Racial	NA	NA	14043.94822	21.9	NA	NA	NA	NA	NA	NA	no	no	NA	1	0.2	0.07	9.56	167.05	0.19	0.22	0.11	NA	NA	no	NA
2015-2016	84255	2	131	Male	1	Non-Hispanic Black	NA	NA	8100.49988	NA	NA	NA	NA	NA	NA	NA	no	no	NA	NA	NA	NA	NA	NA	NA	NA	NA	NA	NA	no	NA
2015-2016	84256	2	126	Male	63	Non-Hispanic White	9-11th grade (Includes 12th grade with no diploma)	Married	28343.90921	19.9	former	mild	16.39627061	12	15	5	IGT	yes	Yes	NA	NA	NA	NA	NA	NA	NA	NA	1.83	0.25	no	NA
2015-2016	84257	2	131	Male	0	Other Race - Including Multi-Racial	NA	NA	8888.7514	NA	NA	NA	NA	NA	NA	NA	NA	no	NA	NA	NA	NA	NA	NA	NA	NA	NA	NA	NA	NA	NA
2015-2016	84258	2	126	Female	7	Other Race - Including Multi-Racial	NA	NA	14177.83371	16.8	NA	NA	NA	NA	NA	NA	no	no	NA	0.49	0.38	0.11	18.91	176	0.31	0.08	0.11	NA	NA	no	NA
2015-2016	84259	2	132	Male	5	Other Race - Including Multi-Racial	NA	NA	10625.93071	15.8	NA	NA	NA	NA	NA	NA	no	no	NA	0.43	0.2	0.07	9.53	180.42	0.19	0.08	0.11	NA	NA	no	NA
2015-2016	84260	2	122	Male	60	Other Race - Including Multi-Racial	Less than 9th grade	Married	22910.63928	24.6	former	former	90.08111083	44	28	5.3	no	no	No	1.61	36.26	1.66	12.12	288.61	1.48	39.45	0.3	0.29	0.14	no	NA
2015-2016	84261	2	132	Male	2	Non-Hispanic White	NA	NA	16597.59156	16.6	NA	NA	NA	NA	NA	NA	no	no	NA	1.24	0.2	0.07	14.92	168.72	0.19	0.08	0.11	NA	NA	no	NA
2015-2016	84262	2	121	Female	0	Mexican American	NA	NA	5513.06122	NA	NA	NA	NA	NA	NA	NA	NA	no	NA	NA	NA	NA	NA	NA	NA	NA	NA	NA	NA	NA	NA
2015-2016	84263	2	127	Male	7	Mexican American	NA	NA	13945.26302	19.6	NA	NA	NA	NA	NA	NA	no	no	NA	NA	NA	NA	NA	NA	NA	NA	NA	NA	NA	yes	NA
2015-2016	84264	2	128	Male	61	Non-Hispanic Black	College graduate or above	Married	13193.69729	22.3	former	heavy	114.4551278	23	32	5	no	no	No	NA	NA	NA	NA	NA	NA	NA	NA	0.29	0.14	no	NA
2015-2016	84265	2	129	Male	76	Mexican American	Less than 9th grade	Married	7945.16747	27.7	now	former	83.43980711	16	21	5.8	no	yes	No	6.16	0.64	2.54	11.06	173.74	0.19	0.47	0.11	0.29	0.15	no	NA
2015-2016	84266	2	122	Female	0	Mexican American	NA	NA	9432.885827	NA	NA	NA	NA	NA	NA	NA	NA	NA	NA	NA	NA	NA	NA	NA	NA	NA	NA	NA	NA	NA	NA
2015-2016	84267	2	126	Male	58	Non-Hispanic White	9-11th grade (Includes 12th grade with no diploma)	Divorced	35104.22772	NA	now	NA	NA	NA	NA	NA	no	yes	No	NA	NA	NA	NA	NA	NA	NA	NA	NA	NA	no	NA
2015-2016	84268	1	124	Female	2	Other Hispanic	NA	NA	11743.12705	15.9	NA	NA	NA	NA	NA	NA	no	no	NA	NA	NA	NA	NA	NA	NA	NA	NA	NA	NA	no	NA
2015-2016	84269	2	126	Male	26	Other Race - Including Multi-Racial	Some college or AA degree	Living with partner	65127.84763	22.1	now	mild	118.5525409	19	26	5.1	no	no	No	NA	NA	NA	NA	NA	NA	NA	NA	NA	NA	yes	NA
2015-2016	84270	2	127	Male	12	Non-Hispanic White	NA	NA	42355.39422	19.8	NA	NA	175.5691598	18	24	5.2	no	no	NA	0.68	0.2	0.13	11.11	201.8	0.19	0.15	0.11	NA	NA	no	NA
2015-2016	84271	2	132	Male	67	Non-Hispanic White	College graduate or above	Married	31117.93665	36.9	former	moderate	28.02999253	30	45	8.3	DM	yes	No	1.1	2.18	1.07	11.99	196.24	0.52	1.51	0.11	0.29	0.14	no	NA
2015-2016	84272	1	128	Male	11	Non-Hispanic White	NA	NA	33026.68176	NA	NA	NA	NA	NA	NA	NA	no	NA	NA	NA	NA	NA	NA	NA	NA	NA	NA	NA	NA	no	NA
2015-2016	84273	2	119	Male	63	Other Race - Including Multi-Racial	9-11th grade (Includes 12th grade with no diploma)	Married	16374.45259	22.1	former	NA	100.4338578	24	26	6	no	no	No	NA	NA	NA	NA	NA	NA	NA	NA	0.29	0.13	no	NA
2015-2016	84274	1	122	Male	11	Non-Hispanic White	NA	NA	42809.19402	20.9	NA	NA	NA	NA	NA	NA	no	no	NA	NA	NA	NA	NA	NA	NA	NA	NA	NA	NA	yes	NA
2015-2016	84275	2	131	Male	1	Non-Hispanic White	NA	NA	22314.53694	NA	NA	NA	NA	NA	NA	NA	no	no	NA	0.89	0.2	0.07	12.87	163.35	NA	NA	NA	NA	NA	no	NA
2015-2016	84276	2	126	Female	26	Non-Hispanic Black	Some college or AA degree	Never married	20414.94021	21.4	never	mild	138.9454895	12	19	5.3	no	no	No	NA	NA	NA	NA	NA	NA	NA	NA	NA	NA	no	NA
2015-2016	84277	1	132	Female	28	Mexican American	Less than 9th grade	Living with partner	37201.9087	51.5	never	NA	135.8098841	20	17	5.6	NA	no	No	0.3	0.42	0.14	12.71	159.13	0.19	0.35	0.11	NA	NA	no	NA
2015-2016	84278	1	122	Female	14	Other Hispanic	NA	NA	20279.9579	29.6	NA	NA	124.0561113	10	19	5.5	no	no	NA	0.39	0.2	0.2	15.46	190.12	0.19	0.08	0.11	NA	NA	yes	NA
2015-2016	84279	2	130	Female	56	Non-Hispanic Black	High school graduate/GED or equivalent	Never married	27170.43515	38.5	former	mild	76.4581197	26	33	6	no	no	No	NA	NA	NA	NA	NA	NA	NA	NA	0.29	0.12	no	NA
2015-2016	84280	1	130	Male	77	Non-Hispanic White	High school graduate/GED or equivalent	Married	82991.83208	34.7	former	mild	82.47182887	20	23	5.5	no	no	Yes	NA	NA	NA	NA	NA	NA	NA	NA	0.56	0.67	no	NA
2015-2016	84281	1	129	Male	12	Other Race - Including Multi-Racial	NA	NA	7718.622626	18.6	NA	NA	NA	NA	NA	NA	no	no	NA	NA	NA	NA	NA	NA	NA	NA	NA	NA	NA	no	NA
2015-2016	84282	1	121	Female	18	Mexican American	NA	NA	12190.64227	21.5	never	heavy	NA	NA	NA	NA	no	no	NA	NA	NA	NA	NA	NA	NA	NA	NA	NA	NA	no	NA
2015-2016	84283	2	123	Female	9	Non-Hispanic White	NA	NA	26806.44239	19.3	NA	NA	NA	NA	NA	NA	no	no	NA	1.92	0.4	0.11	12.69	178.04	0.19	0.08	0.11	NA	NA	no	NA
2015-2016	84284	2	125	Female	70	Other Race - Including Multi-Racial	College graduate or above	Married	75215.27123	27.2	former	former	NA	NA	NA	NA	no	yes	Yes	NA	NA	NA	NA	NA	NA	NA	NA	NA	NA	no	NA
2015-2016	84285	1	125	Female	44	Other Race - Including Multi-Racial	Some college or AA degree	Married	38581.20199	32.6	now	heavy	95.70823851	28	21	6	DM	yes	No	NA	NA	NA	NA	NA	NA	NA	NA	0.29	0.15	yes	NA
2015-2016	84286	1	131	Female	13	Mexican American	NA	NA	12072.13974	25.7	NA	NA	134.001612	14	21	5	no	no	NA	0.32	0.2	0.07	5.03	188.71	0.19	0.08	0.11	NA	NA	yes	NA
2015-2016	84287	2	132	Male	34	Non-Hispanic White	High school graduate/GED or equivalent	Married	29171.93816	25.6	now	heavy	111.0436073	24	28	5.4	no	no	No	3.48	0.7	0.56	7.91	194.98	0.19	0.52	0.11	NA	NA	no	NA
2015-2016	84288	2	127	Female	10	Non-Hispanic White	NA	NA	43973.85131	15.2	NA	NA	NA	NA	NA	NA	no	no	NA	NA	NA	NA	NA	NA	NA	NA	NA	NA	NA	no	NA
2015-2016	84289	1	131	Male	4	Non-Hispanic White	NA	NA	26536.07882	19.3	NA	NA	NA	NA	NA	NA	no	no	NA	0.31	0.2	0.12	12.45	190.55	0.19	0.08	0.11	NA	NA	no	NA
2015-2016	84290	1	125	Male	30	Mexican American	High school graduate/GED or equivalent	Living with partner	24003.10434	31.7	former	heavy	116.9227605	79	39	5.4	no	no	No	NA	NA	NA	NA	NA	NA	NA	NA	NA	NA	no	NA
2015-2016	84291	2	131	Female	36	Non-Hispanic Black	High school graduate/GED or equivalent	Married	17620.87556	33.4	never	mild	NA	NA	NA	NA	no	no	No	NA	NA	NA	NA	NA	NA	NA	NA	NA	NA	no	NA
2015-2016	84292	2	120	Female	54	Other Race - Including Multi-Racial	High school graduate/GED or equivalent	Married	17583.93983	27	never	mild	102.5562896	26	22	5.6	no	no	No	NA	NA	NA	NA	NA	NA	NA	NA	0.76	0.11	no	NA
2015-2016	84293	1	122	Male	41	Non-Hispanic White	High school graduate/GED or equivalent	Married	141731.9374	22.6	now	heavy	100.3011517	18	22	5.3	no	no	No	NA	NA	NA	NA	NA	NA	NA	NA	0.29	0.1	no	NA
2015-2016	84294	1	123	Male	23	Non-Hispanic White	9-11th grade (Includes 12th grade with no diploma)	Never married	54605.44217	22.4	now	former	119.9642458	14	19	5.4	no	no	No	0.63	1.08	0.48	8.25	188.26	0.19	0.96	0.11	NA	NA	no	NA
2015-2016	84295	2	119	Female	58	Other Race - Including Multi-Racial	College graduate or above	Divorced	13895.12034	29.5	former	mild	104.9951888	16	24	5.7	no	yes	No	NA	NA	NA	NA	NA	NA	NA	NA	0.29	0.11	yes	NA
2015-2016	84296	1	120	Female	7	Other Hispanic	NA	NA	12002.69378	13.4	NA	NA	NA	NA	NA	NA	no	no	NA	1.78	0.2	0.11	13.43	173.86	0.19	0.17	0.11	NA	NA	no	NA
2015-2016	84297	2	131	Male	12	Non-Hispanic Black	NA	NA	10687.31843	22.6	NA	NA	161.481241	19	27	5.5	no	no	NA	0.43	0.72	0.16	9.65	179.98	0.32	0.58	0.11	NA	NA	no	NA
2015-2016	84298	2	122	Female	36	Other Race - Including Multi-Racial	College graduate or above	Married	21362.49417	24	never	NA	120.3424454	12	17	5.1	DM	yes	No	NA	NA	NA	NA	NA	NA	NA	NA	NA	NA	no	NA
2015-2016	84299	2	130	Male	51	Non-Hispanic White	Some college or AA degree	Married	159060.0121	35	former	heavy	93.49715689	24	26	5.3	no	yes	No	0.78	0.33	0.47	8.21	203.33	0.28	0.08	0.11	0.29	0.1	no	NA
2015-2016	84300	1	121	Female	25	Mexican American	College graduate or above	Never married	26977.51847	32.7	never	never	132.3866518	18	26	5.1	no	no	No	NA	NA	NA	NA	NA	NA	NA	NA	NA	NA	no	NA
2015-2016	84301	2	120	Male	72	Other Race - Including Multi-Racial	Less than 9th grade	Married	18449.69759	29.1	former	mild	32.77751186	19	29	5.7	DM	yes	No	NA	NA	NA	NA	NA	NA	NA	NA	0.29	0.11	no	NA
2015-2016	84302	1	130	Male	74	Non-Hispanic White	High school graduate/GED or equivalent	Married	91507.86375	25.5	now	former	64.36327079	11	20	6	no	no	No	NA	NA	NA	NA	NA	NA	NA	NA	0.29	0.12	no	NA
2015-2016	84303	1	130	Female	68	Other Hispanic	High school graduate/GED or equivalent	Married	10140.93097	NA	never	NA	NA	NA	NA	NA	no	no	No	NA	NA	NA	NA	NA	NA	NA	NA	NA	NA	no	NA
2015-2016	84304	1	121	Male	8	Other Hispanic	NA	NA	10767.17454	27.1	NA	NA	NA	NA	NA	NA	no	no	NA	0.62	0.2	0.07	13.33	168.42	0.19	0.08	0.11	NA	NA	no	NA
2015-2016	84305	1	126	Female	36	Mexican American	High school graduate/GED or equivalent	Never married	25680.11486	32.2	former	heavy	121.0579648	30	24	5	no	no	No	0.88	0.41	0.14	10.82	225.93	0.19	0.12	0.11	NA	NA	no	NA
2015-2016	84306	1	120	Female	0	Mexican American	NA	NA	4454.602264	NA	NA	NA	NA	NA	NA	NA	NA	no	NA	NA	NA	NA	NA	NA	NA	NA	NA	NA	NA	NA	NA
2015-2016	84307	1	128	Male	8	Mexican American	NA	NA	17379.71152	22.7	NA	NA	NA	NA	NA	NA	no	no	NA	1.22	0.2	0.11	18.02	193.33	0.19	0.08	0.11	NA	NA	no	NA
2015-2016	84308	2	131	Female	41	Non-Hispanic White	College graduate or above	Married	124256.6508	20.6	never	mild	102.6237483	20	30	5.7	no	no	Yes	NA	NA	NA	NA	NA	NA	NA	NA	0.29	0.34	no	NA
2015-2016	84309	2	121	Male	66	Non-Hispanic Black	9-11th grade (Includes 12th grade with no diploma)	Living with partner	12567.66025	26.8	former	former	113.6832241	132	80	6.5	DM	yes	No	NA	NA	NA	NA	NA	NA	NA	NA	0.29	0.52	yes	NA
2015-2016	84310	1	128	Male	15	Mexican American	NA	NA	20142.30642	22.6	NA	NA	109.0785676	15	17	4.9	no	no	NA	NA	NA	NA	NA	NA	NA	NA	NA	NA	NA	yes	NA
2015-2016	84311	2	123	Female	47	Other Hispanic	Some college or AA degree	Divorced	23618.35751	NA	never	NA	NA	NA	NA	NA	no	no	No	NA	NA	NA	NA	NA	NA	NA	NA	NA	NA	no	NA
2015-2016	84312	2	129	Male	0	Non-Hispanic Black	NA	NA	8141.663833	NA	NA	NA	NA	NA	NA	NA	NA	no	NA	NA	NA	NA	NA	NA	NA	NA	NA	NA	NA	NA	NA
2015-2016	84313	1	131	Female	9	Non-Hispanic White	NA	NA	19838.7887	16.8	NA	NA	NA	NA	NA	NA	no	no	NA	NA	NA	NA	NA	NA	NA	NA	NA	NA	NA	no	NA
2015-2016	84314	1	125	Male	14	Non-Hispanic Black	NA	NA	12275.15172	34.4	NA	NA	143.8589195	35	44	5.3	no	no	NA	NA	NA	NA	NA	NA	NA	NA	NA	NA	NA	no	NA
2015-2016	84315	2	127	Male	60	Other Hispanic	Some college or AA degree	Married	10837.46566	33.4	former	mild	97.5984587	35	22	5.2	IFG	no	No	0.87	1.68	0.44	12.35	184.56	0.19	1.27	0.11	0.5	0.12	yes	NA
2015-2016	84316	1	130	Female	45	Non-Hispanic White	College graduate or above	Married	90492.23627	35.6	never	moderate	79.60175707	16	21	5.3	no	no	No	NA	NA	NA	NA	NA	NA	NA	NA	0.29	0.12	yes	NA
2015-2016	84317	2	119	Female	11	Other Hispanic	NA	NA	7922.136	19.7	NA	NA	NA	NA	NA	NA	no	no	NA	0.08	0.46	0.07	10.5	160.48	0.19	0.47	0.11	NA	NA	yes	NA
2015-2016	84318	2	131	Male	39	Non-Hispanic Black	9-11th grade (Includes 12th grade with no diploma)	Married	22779.75652	27.5	now	heavy	NA	NA	NA	NA	no	no	No	NA	NA	NA	NA	NA	NA	NA	NA	NA	NA	no	NA
2015-2016	84319	2	123	Female	57	Non-Hispanic White	College graduate or above	Married	130901.4528	31.9	former	moderate	90.21775952	19	22	5.6	DM	no	No	2.8	1.41	0.42	8.82	163.69	0.19	1.01	0.11	0.29	0.1	no	NA
2015-2016	84320	2	123	Male	2	Non-Hispanic White	NA	NA	17060.13537	16.3	NA	NA	NA	NA	NA	NA	no	no	NA	0.61	0.32	0.14	10.93	165.49	0.19	0.08	0.11	NA	NA	no	NA
2015-2016	84321	1	121	Female	62	Mexican American	Some college or AA degree	Married	9817.484607	28.7	never	former	80.48376342	24	22	6	no	no	No	0.58	0.34	0.26	11.33	198.37	0.19	0.22	0.11	0.29	0.1	yes	NA
2015-2016	84322	1	119	Male	40	Non-Hispanic Black	9-11th grade (Includes 12th grade with no diploma)	Never married	24264.93559	28.8	now	heavy	85.19766707	26	24	5.3	no	no	No	1.07	0.64	0.63	5.86	165.25	0.19	0.62	0.11	0.29	0.14	no	NA
2015-2016	84323	2	131	Female	21	Non-Hispanic Black	Some college or AA degree	Never married	28559.07199	26.5	never	mild	99.01431745	14	21	5.3	no	no	No	0.47	0.47	0.15	9.13	195.17	0.19	0.41	0.11	NA	NA	no	NA
2015-2016	84324	2	125	Male	59	Non-Hispanic White	9-11th grade (Includes 12th grade with no diploma)	Divorced	23543.63784	27.3	now	NA	85.09360854	25	16	6.1	IFG	no	No	1.59	0.28	1.53	8.78	181.77	0.19	0.08	0.11	0.29	0.1	no	NA
2015-2016	84325	1	130	Female	17	Non-Hispanic White	NA	NA	57459.7189	22.2	NA	NA	108.7395303	13	19	4.8	no	no	NA	NA	NA	NA	NA	NA	NA	NA	NA	NA	NA	yes	NA
2015-2016	84326	2	123	Male	13	Non-Hispanic White	NA	NA	51617.65613	16.8	NA	NA	141.868453	26	36	5.1	no	no	NA	NA	NA	NA	NA	NA	NA	NA	NA	NA	NA	no	NA
2015-2016	84327	1	124	Male	63	Non-Hispanic Black	9-11th grade (Includes 12th grade with no diploma)	Married	10686.93315	27.8	never	never	74.70216304	32	26	7.2	DM	yes	No	NA	NA	NA	NA	NA	NA	NA	NA	0.29	0.11	no	NA
2015-2016	84328	2	120	Male	16	Non-Hispanic Black	NA	NA	22223.11581	19.8	NA	NA	134.7376143	25	37	5.2	no	no	NA	0.6	0.2	0.19	9.85	199.26	0.19	0.08	0.11	NA	NA	no	NA
2015-2016	84329	2	129	Male	38	Other Hispanic	Less than 9th grade	Living with partner	23097.15581	29.8	former	heavy	84.70830527	40	29	5.8	IFG	no	No	NA	NA	NA	NA	NA	NA	NA	NA	NA	NA	no	NA
2015-2016	84330	1	127	Female	14	Mexican American	NA	NA	14109.28784	25.4	NA	NA	130.5124586	11	16	5.3	no	no	NA	NA	NA	NA	NA	NA	NA	NA	NA	NA	NA	no	NA
2015-2016	84331	1	131	Male	14	Non-Hispanic White	NA	NA	22369.04932	29.8	NA	NA	134.827204	46	44	5.6	no	no	NA	0.54	0.2	0.19	13.05	214.79	0.19	0.08	0.11	NA	NA	no	NA
2015-2016	84332	2	131	Female	62	Non-Hispanic Black	9-11th grade (Includes 12th grade with no diploma)	Never married	19789.62342	33.7	former	never	61.50204317	12	18	9.4	DM	yes	No	NA	NA	NA	NA	NA	NA	NA	NA	0.29	0.11	no	NA
2015-2016	84333	1	126	Male	0	Mexican American	NA	NA	8247.367421	NA	NA	NA	NA	NA	NA	NA	NA	no	NA	NA	NA	NA	NA	NA	NA	NA	NA	NA	NA	NA	NA
2015-2016	84334	1	130	Female	2	Non-Hispanic White	NA	NA	23909.60298	18.8	NA	NA	NA	NA	NA	NA	no	no	NA	0.4	0.2	0.07	9.69	165.45	0.19	0.15	0.11	NA	NA	no	NA
2015-2016	84335	1	130	Male	6	Non-Hispanic White	NA	NA	32495.41037	15.1	NA	NA	NA	NA	NA	NA	no	no	NA	0.81	0.38	0.07	8.4	197.7	0.19	0.08	0.11	NA	NA	no	NA
2015-2016	84336	1	126	Female	80	Non-Hispanic White	College graduate or above	Widowed	43783.35887	24.1	never	never	68.8125282	16	22	5.9	no	yes	No	0.72	0.2	0.51	5.26	221.78	0.19	0.08	0.11	0.29	0.56	yes	NA
2015-2016	84337	2	123	Male	7	Other Race - Including Multi-Racial	NA	NA	9292.983931	15.9	NA	NA	NA	NA	NA	NA	no	no	NA	3.79	0.83	0.07	7.24	155.62	0.64	0.08	0.11	NA	NA	no	NA
2015-2016	84338	2	131	Female	50	Other Race - Including Multi-Racial	Some college or AA degree	Married	13930.67502	32.9	former	moderate	103.8517162	22	22	6.1	no	yes	No	0.75	0.36	0.52	20.36	178.57	0.19	0.31	0.11	0.29	0.51	yes	NA
2015-2016	84339	2	131	Female	3	Non-Hispanic Black	NA	NA	10414.2037	19.7	NA	NA	NA	NA	NA	NA	no	no	NA	0.67	0.2	0.13	10.48	178.54	0.19	0.08	0.11	NA	NA	no	NA
2015-2016	84340	2	125	Female	16	Other Hispanic	NA	NA	24988.96126	24.6	NA	NA	132.5423028	14	16	4.7	no	no	NA	0.13	0.2	0.2	10.16	184.77	0.19	0.08	0.11	NA	NA	yes	NA
2015-2016	84341	2	122	Male	7	Other Race - Including Multi-Racial	NA	NA	10107.43158	19.3	NA	NA	NA	NA	NA	NA	no	no	NA	0.41	2.61	0.07	9.01	189.34	0.19	2.24	0.11	NA	NA	no	NA
2015-2016	84342	2	119	Female	9	Non-Hispanic Black	NA	NA	10952.69948	16.3	NA	NA	NA	NA	NA	NA	no	no	NA	NA	NA	NA	NA	NA	NA	NA	NA	NA	NA	no	NA
2015-2016	84343	1	128	Male	3	Mexican American	NA	NA	17874.04207	17.4	NA	NA	NA	NA	NA	NA	no	no	NA	0.84	0.2	0.07	13.15	154.37	0.19	0.08	0.11	NA	NA	no	NA
2015-2016	84344	2	121	Male	2	Non-Hispanic White	NA	NA	22855.05299	17.5	NA	NA	NA	NA	NA	NA	no	no	NA	0.55	0.87	0.07	10.11	163.5	0.19	0.77	0.11	NA	NA	no	NA
2015-2016	84345	1	119	Male	2	Non-Hispanic Black	NA	NA	7539.696856	18.5	NA	NA	NA	NA	NA	NA	no	no	NA	1.41	0.2	0.14	7.29	157.6	0.19	0.14	0.11	NA	NA	no	NA
2015-2016	84346	2	121	Female	3	Mexican American	NA	NA	18828.08558	16.5	NA	NA	NA	NA	NA	NA	no	no	NA	0.71	1.2	0.1	9.87	166.35	0.19	1.21	0.11	NA	NA	no	NA
2015-2016	84347	2	122	Female	28	Non-Hispanic White	College graduate or above	Never married	76939.64619	27.8	never	never	125.8377358	13	19	5	no	no	No	0.64	1.98	0.17	9.31	158.64	0.19	1.63	0.11	NA	NA	no	NA
2015-2016	84348	2	120	Male	2	Non-Hispanic White	NA	NA	14001.76128	19.5	NA	NA	NA	NA	NA	NA	no	no	NA	3.34	0.2	0.07	13.81	182.63	0.19	0.08	0.11	NA	NA	no	NA
2015-2016	84349	1	131	Female	39	Non-Hispanic White	Some college or AA degree	Divorced	70582.28754	34.1	now	heavy	111.0815237	17	19	5.3	no	no	No	NA	NA	NA	NA	NA	NA	NA	NA	NA	NA	yes	NA
2015-2016	84350	2	131	Male	4	Non-Hispanic White	NA	NA	33572.02267	15	NA	NA	NA	NA	NA	NA	no	no	NA	NA	NA	NA	NA	NA	NA	NA	NA	NA	NA	no	NA
2015-2016	84351	2	120	Female	6	Non-Hispanic White	NA	NA	44065.96235	14.2	NA	NA	NA	NA	NA	NA	no	no	NA	NA	NA	NA	NA	NA	NA	NA	NA	NA	NA	no	NA
2015-2016	84352	2	129	Female	0	Mexican American	NA	NA	5415.485872	NA	NA	NA	NA	NA	NA	NA	NA	no	NA	NA	NA	NA	NA	NA	NA	NA	NA	NA	NA	NA	NA
2015-2016	84353	2	132	Male	54	Other Race - Including Multi-Racial	Some college or AA degree	Married	14715.7346	28.7	now	mild	103.9972903	30	26	7.6	DM	yes	No	1.01	18.21	0.55	8.39	213.98	0.36	16.62	0.11	0.29	0.1	no	NA
2015-2016	84354	1	125	Male	80	Non-Hispanic White	Some college or AA degree	Married	15841.1202	21.8	never	never	41.98804314	12	18	5.7	no	no	No	1.61	1.44	0.28	5.97	179.78	0.19	1.52	0.11	0.29	0.34	no	NA
2015-2016	84355	2	120	Female	0	Other Hispanic	NA	NA	5358.519758	NA	NA	NA	NA	NA	NA	NA	NA	no	NA	NA	NA	NA	NA	NA	NA	NA	NA	NA	NA	NA	NA
2015-2016	84356	1	121	Male	8	Mexican American	NA	NA	13448.98139	18	NA	NA	NA	NA	NA	NA	no	no	NA	0.38	0.47	0.17	8.12	166.52	0.47	0.15	0.11	NA	NA	no	NA
2015-2016	84357	1	120	Male	25	Mexican American	Some college or AA degree	Never married	38347.19341	19.3	never	heavy	112.2323209	16	34	5.7	no	no	No	NA	NA	NA	NA	NA	NA	NA	NA	NA	NA	no	NA
2015-2016	84358	1	120	Female	2	Other Hispanic	NA	NA	8724.072422	15.5	NA	NA	NA	NA	NA	NA	no	no	NA	NA	NA	NA	NA	NA	NA	NA	NA	NA	NA	no	NA
2015-2016	84359	2	127	Female	72	Non-Hispanic White	Some college or AA degree	Married	126926.5639	33.7	never	never	64.95601839	21	22	5.6	no	no	Yes	NA	NA	NA	NA	NA	NA	NA	NA	0.29	0.16	no	NA
2015-2016	84360	1	129	Male	55	Non-Hispanic Black	Some college or AA degree	Married	27970.61493	32.9	former	mild	96.34982377	29	32	8.5	DM	yes	Yes	1.16	0.46	0.24	12.34	180.97	0.19	0.31	0.11	0.29	0.17	no	NA
2015-2016	84361	2	127	Female	31	Non-Hispanic White	College graduate or above	Married	146885.2519	35.2	never	NA	116.3710893	12	18	5.4	NA	no	No	NA	NA	NA	NA	NA	NA	NA	NA	NA	NA	no	NA
2015-2016	84362	2	132	Female	1	Non-Hispanic Black	NA	NA	6724.895004	NA	NA	NA	NA	NA	NA	NA	no	no	NA	0.92	0.2	0.12	8.84	163.42	0.19	0.12	0.11	NA	NA	no	NA
2015-2016	84363	1	120	Female	36	Mexican American	Less than 9th grade	Married	22901.51403	29.9	never	heavy	122.5422731	14	20	5.5	no	no	No	NA	NA	NA	NA	NA	NA	NA	NA	NA	NA	no	NA
2015-2016	84364	2	121	Male	27	Mexican American	High school graduate/GED or equivalent	Living with partner	31590.34266	34.6	now	NA	NA	NA	NA	NA	no	yes	No	NA	NA	NA	NA	NA	NA	NA	NA	NA	NA	no	NA
2015-2016	84365	1	128	Male	0	Mexican American	NA	NA	7947.512875	NA	NA	NA	NA	NA	NA	NA	NA	no	NA	NA	NA	NA	NA	NA	NA	NA	NA	NA	NA	NA	NA
2015-2016	84366	1	121	Female	48	Mexican American	9-11th grade (Includes 12th grade with no diploma)	Separated	23957.2834	28.8	never	mild	108.7309952	37	26	5.5	IGT	yes	No	0.59	0.84	0.11	7.18	186.26	0.19	0.59	0.11	0.29	0.1	no	NA
2015-2016	84367	2	124	Male	0	Non-Hispanic Black	NA	NA	8944.685271	NA	NA	NA	NA	NA	NA	NA	NA	no	NA	NA	NA	NA	NA	NA	NA	NA	NA	NA	NA	NA	NA
2015-2016	84368	2	128	Male	42	Non-Hispanic Black	College graduate or above	Married	30059.67423	29.1	never	never	98.44875943	19	25	5.7	no	no	No	1.4	2.78	0.2	5.88	194.1	0.19	2.8	0.17	0.29	0.11	no	NA
2015-2016	84369	2	124	Female	31	Other Race - Including Multi-Racial	College graduate or above	Married	21733.31969	24.9	never	NA	NA	NA	NA	NA	no	no	No	NA	NA	NA	NA	NA	NA	NA	NA	NA	NA	no	NA
2015-2016	84370	1	133	Female	6	Mexican American	NA	NA	7985.214972	26	NA	NA	NA	NA	NA	NA	no	no	NA	0.45	0.98	0.07	18.38	200.78	0.19	0.77	0.11	NA	NA	no	NA
2015-2016	84371	2	128	Male	15	Non-Hispanic White	NA	NA	24591.55828	22.7	NA	NA	136.7733021	17	20	5.3	no	no	NA	0.18	0.83	0.07	12.1	206.37	0.19	0.63	0.11	NA	NA	no	NA
2015-2016	84372	1	125	Female	70	Non-Hispanic White	9-11th grade (Includes 12th grade with no diploma)	Married	84869.45838	26.8	never	never	76.08556392	16	19	5.4	DM	yes	No	0.77	0.62	0.33	10.62	174.51	0.19	0.6	0.11	NA	NA	no	NA
2015-2016	84373	2	127	Female	0	Mexican American	NA	NA	6935.47106	NA	NA	NA	NA	NA	NA	NA	NA	no	NA	NA	NA	NA	NA	NA	NA	NA	NA	NA	NA	NA	NA
2015-2016	84374	2	131	Female	74	Non-Hispanic Black	9-11th grade (Includes 12th grade with no diploma)	Married	18327.55671	33.7	never	mild	81.52204388	17	21	6.5	DM	yes	No	0.87	0.63	0.07	6.75	182.38	0.19	0.42	0.11	0.29	0.1	no	NA
2015-2016	84375	1	122	Male	60	Mexican American	Less than 9th grade	Married	8012.500733	26.7	never	heavy	106.4210953	38	43	7.4	DM	yes	No	1.38	0.86	0.07	7.05	193.65	0.47	0.36	0.11	0.29	0.13	no	NA
2015-2016	84376	1	121	Male	55	Mexican American	Some college or AA degree	Never married	19518.4882	33	never	moderate	101.0873279	63	49	5.7	no	no	No	1.43	0.87	0.26	10.59	209.32	0.19	0.7	0.11	0.29	0.11	no	NA
2015-2016	84377	2	133	Male	70	Non-Hispanic Black	High school graduate/GED or equivalent	Married	10588.61977	24.4	former	heavy	88.83645969	16	22	6.2	IFG	no	No	3.11	0.41	0.32	9.77	174.28	0.19	0.24	0.11	0.78	0.12	no	NA
2015-2016	84378	2	132	Female	45	Non-Hispanic Black	High school graduate/GED or equivalent	Married	18138.59878	48.8	never	mild	118.9532897	10	21	5.4	no	yes	No	0.75	0.2	0.07	11.31	153.84	0.19	0.08	0.11	0.29	0.15	yes	NA
2015-2016	84379	2	133	Male	35	Mexican American	High school graduate/GED or equivalent	Married	17761.01522	39.6	now	heavy	95.91741436	57	40	5.2	no	no	No	NA	NA	NA	NA	NA	NA	NA	NA	NA	NA	no	NA
2015-2016	84380	1	121	Male	35	Non-Hispanic White	Some college or AA degree	Married	29909.73277	41.6	now	heavy	113.4377738	60	35	6.3	no	yes	No	0.56	0.2	0.76	14.1	210.5	0.19	0.08	0.11	NA	NA	yes	NA
2015-2016	84381	2	133	Male	80	Non-Hispanic Black	9-11th grade (Includes 12th grade with no diploma)	Widowed	11012.16456	18	never	NA	39.4006431	19	23	4.9	DM	yes	No	3.3	0.2	0.3	11.98	195.21	0.19	0.08	0.11	1.03	0.28	yes	NA
2015-2016	84382	2	127	Male	16	Other Hispanic	NA	NA	19911.36326	26.8	NA	NA	144.0434021	52	30	5.8	no	no	NA	1.01	0.45	0.18	13.84	199.66	0.19	0.22	0.11	NA	NA	no	NA
2015-2016	84383	1	121	Female	32	Other Race - Including Multi-Racial	Some college or AA degree	Divorced	112563.5783	28.8	now	moderate	117.2588807	39	42	5	no	yes	No	NA	NA	NA	NA	NA	NA	NA	NA	NA	NA	yes	NA
2015-2016	84384	2	130	Male	34	Other Race - Including Multi-Racial	College graduate or above	Married	26070.08433	27.3	never	former	90.08402204	30	28	5.4	no	no	No	NA	NA	NA	NA	NA	NA	NA	NA	NA	NA	yes	NA
2015-2016	84385	1	122	Male	18	Non-Hispanic White	NA	NA	49461.57064	29.7	never	former	129.0986687	59	45	5.3	no	no	NA	0.42	0.41	0.12	9.43	249.17	0.19	0.2	0.11	NA	NA	no	NA
2015-2016	84386	2	121	Female	0	Non-Hispanic White	NA	NA	19134.08705	NA	NA	NA	NA	NA	NA	NA	NA	no	NA	NA	NA	NA	NA	NA	NA	NA	NA	NA	NA	NA	NA
2015-2016	84387	2	131	Male	4	Non-Hispanic White	NA	NA	20667.23525	21.2	NA	NA	NA	NA	NA	NA	no	no	NA	0.34	0.2	0.07	8.11	165.22	0.19	0.08	0.11	NA	NA	no	NA
2015-2016	84388	1	124	Male	65	Other Hispanic	9-11th grade (Includes 12th grade with no diploma)	Married	10215.322	24.6	former	former	91.88299642	24	21	5.8	no	no	No	1.02	0.4	0.36	9.43	237.26	0.19	0.08	0.11	0.29	0.14	no	NA
2015-2016	84389	2	130	Female	66	Non-Hispanic White	Some college or AA degree	Married	54487.56753	42.5	former	moderate	84.69061254	50	45	6.6	DM	yes	No	NA	NA	NA	NA	NA	NA	NA	NA	0.29	0.1	no	NA
2015-2016	84390	2	133	Male	33	Other Hispanic	High school graduate/GED or equivalent	Living with partner	20493.4791	21.8	never	mild	129.4818866	32	25	5.4	no	no	No	0.58	1.89	0.11	9.59	204.49	0.19	1.76	0.17	NA	NA	no	NA
2015-2016	84391	1	130	Male	18	Non-Hispanic White	NA	NA	89924.75319	16.6	never	never	119.4232524	16	21	5.3	IGT	no	NA	0.44	0.2	0.07	8.81	198.54	0.19	0.08	0.11	NA	NA	no	NA
2015-2016	84392	2	122	Female	53	Other Race - Including Multi-Racial	High school graduate/GED or equivalent	Married	13154.66902	24.9	never	never	99.23677962	21	29	5.3	no	no	No	NA	NA	NA	NA	NA	NA	NA	NA	0.47	0.17	no	NA
2015-2016	84393	2	122	Male	35	Other Hispanic	Some college or AA degree	Never married	32599.43696	25.2	never	former	120.1740744	29	32	5.4	no	no	No	NA	NA	NA	NA	NA	NA	NA	NA	NA	NA	no	NA
2015-2016	84394	1	120	Female	45	Other Hispanic	9-11th grade (Includes 12th grade with no diploma)	Married	19374.4391	32.4	never	mild	113.6414077	17	22	5.7	no	no	No	0.47	0.3	0.37	10.66	163.77	0.19	0.14	0.11	0.29	0.11	no	NA
2015-2016	84395	2	120	Female	25	Non-Hispanic White	College graduate or above	Never married	79837.05563	38.7	never	mild	122.5610152	14	17	5.2	no	no	No	NA	NA	NA	NA	NA	NA	NA	NA	NA	NA	no	NA
2015-2016	84396	1	120	Female	38	Mexican American	High school graduate/GED or equivalent	Married	22901.51403	59.4	now	moderate	120.0918799	18	22	7.6	DM	no	No	0.32	0.51	0.25	10.7	191.77	0.19	0.42	0.11	NA	NA	no	NA
2015-2016	84397	1	133	Male	2	Non-Hispanic White	NA	NA	16803.36823	18.6	NA	NA	NA	NA	NA	NA	no	no	NA	0.63	0.34	0.07	7.63	161.69	0.19	0.08	0.11	NA	NA	no	NA
2015-2016	84398	2	133	Male	38	Non-Hispanic White	High school graduate/GED or equivalent	Divorced	83641.97436	27.2	now	heavy	99.86282065	30	26	5.7	DM	no	No	0.66	0.2	0.76	9.23	190.96	0.19	0.08	0.11	NA	NA	no	NA
2015-2016	84399	1	132	Female	17	Non-Hispanic White	NA	NA	76221.97519	29.1	NA	NA	132.9964675	13	16	5.2	no	no	NA	0.35	0.2	0.2	15	176.61	0.19	0.08	0.11	NA	NA	no	NA
2015-2016	84400	1	128	Female	60	Mexican American	Less than 9th grade	Married	9632.695762	37.3	never	never	95.38041873	26	24	6	no	yes	No	1.21	0.46	0.21	12.2	196.95	0.19	0.31	0.11	0.29	0.22	yes	NA
2015-2016	84401	1	119	Female	19	Non-Hispanic Black	NA	NA	16571.82913	21.8	never	heavy	145.9485262	15	21	5.3	no	no	NA	0.51	1.88	0.26	8.53	187.04	0.19	1.85	0.11	NA	NA	no	NA
2015-2016	84402	1	122	Female	27	Other Hispanic	Some college or AA degree	Married	27829.09916	19.6	never	never	99.85213242	10	18	5.3	no	no	No	NA	NA	NA	NA	NA	NA	NA	NA	NA	NA	no	NA
2015-2016	84403	2	121	Male	61	Non-Hispanic White	College graduate or above	Married	147527.6809	25.6	never	mild	89.45054306	19	22	5.1	no	no	No	2.3	1.67	0.39	8.1	218.97	0.19	1.15	0.11	0.29	0.12	no	NA
2015-2016	84404	2	132	Male	31	Non-Hispanic White	Some college or AA degree	Married	108246.5118	39.5	never	heavy	88.97771601	44	26	5.5	no	no	No	NA	NA	NA	NA	NA	NA	NA	NA	NA	NA	no	NA
2015-2016	84405	2	124	Male	33	Other Race - Including Multi-Racial	College graduate or above	Married	27830.34681	23.3	never	mild	83.14570459	16	18	5.6	no	no	No	1.38	1.2	0.26	8.05	205.97	0.19	1.15	0.11	NA	NA	no	NA
2015-2016	84406	1	119	Male	9	Other Hispanic	NA	NA	9320.119059	17.5	NA	NA	NA	NA	NA	NA	no	no	NA	1.01	0.42	0.15	10.72	159.71	0.19	0.28	0.11	NA	NA	no	NA
2015-2016	84407	1	130	Female	5	Non-Hispanic White	NA	NA	40051.88409	15.8	NA	NA	NA	NA	NA	NA	no	no	NA	NA	NA	NA	NA	NA	NA	NA	NA	NA	NA	no	NA
2015-2016	84408	2	128	Female	4	Other Hispanic	NA	NA	16187.90763	15.3	NA	NA	NA	NA	NA	NA	no	no	NA	0.61	0.54	0.07	7.93	200.53	NA	NA	NA	NA	NA	no	NA
2015-2016	84409	2	120	Female	47	Non-Hispanic White	High school graduate/GED or equivalent	Divorced	113315.8103	19.1	now	heavy	76.38736124	19	25	5.6	DM	no	No	NA	NA	NA	NA	NA	NA	NA	NA	0.29	0.1	yes	NA
2015-2016	84410	2	127	Female	28	Other Hispanic	9-11th grade (Includes 12th grade with no diploma)	Separated	45159.81382	28.4	never	never	116.2769514	15	19	5.3	no	no	No	0.56	0.34	0.19	16.07	182.66	0.19	0.08	0.11	NA	NA	no	NA
2015-2016	84411	1	130	Male	23	Non-Hispanic White	Some college or AA degree	Never married	65389.78658	22.3	now	mild	110.9596559	16	20	5.2	no	no	No	NA	NA	NA	NA	NA	NA	NA	NA	NA	NA	no	NA
2015-2016	84412	1	121	Female	25	Mexican American	Some college or AA degree	Living with partner	34046.42378	24.3	now	moderate	133.218905	18	26	5.2	no	no	No	0.31	1.12	0.39	10.82	166.86	0.72	0.38	0.11	NA	NA	no	NA
2015-2016	84413	2	122	Male	41	Other Race - Including Multi-Racial	College graduate or above	Married	20808.86339	25.2	never	NA	105.7154106	18	22	5.4	no	no	No	0.9	0.29	0.35	6.26	170.91	0.19	0.08	0.11	0.29	0.14	no	NA
2015-2016	84414	1	122	Male	16	Non-Hispanic White	NA	NA	46798.22936	25.9	NA	NA	146.8682011	27	33	5	no	no	NA	0.55	0.29	0.21	11.65	193.18	0.19	0.12	0.11	NA	NA	no	NA
2015-2016	84415	1	123	Female	2	Other Hispanic	NA	NA	11615.26775	15.7	NA	NA	NA	NA	NA	NA	no	no	NA	1.33	0.37	0.07	11.6	176.5	0.19	0.2	0.11	NA	NA	no	NA
2015-2016	84416	2	131	Male	8	Non-Hispanic Black	NA	NA	13866.14263	NA	NA	NA	NA	NA	NA	NA	no	NA	NA	NA	NA	NA	NA	NA	NA	NA	NA	NA	NA	no	NA
2015-2016	84417	2	122	Female	18	Other Race - Including Multi-Racial	NA	NA	8968.672305	28.2	never	heavy	109.633011	26	28	5.6	no	no	NA	NA	NA	NA	NA	NA	NA	NA	NA	NA	NA	no	NA
2015-2016	84418	1	127	Male	75	Mexican American	Less than 9th grade	Married	8937.218957	27.5	never	NA	62.55960219	16	22	5.9	no	no	No	NA	NA	NA	NA	NA	NA	NA	NA	0.29	0.14	no	NA
2015-2016	84419	1	120	Female	35	Mexican American	College graduate or above	Married	25821.05537	45.8	never	mild	119.7996736	22	15	5.5	no	no	No	0.28	0.34	0.29	13.6	194.57	0.19	0.08	0.11	NA	NA	no	NA
2015-2016	84420	2	131	Male	27	Non-Hispanic Black	Some college or AA degree	Married	29464.38277	33.7	now	mild	134.839556	17	23	5.5	no	yes	No	NA	NA	NA	NA	NA	NA	NA	NA	NA	NA	no	NA
2015-2016	84421	1	132	Male	12	Other Hispanic	NA	NA	18363.97464	16.6	NA	NA	152.0663787	11	27	5.4	no	no	NA	NA	NA	NA	NA	NA	NA	NA	NA	NA	NA	no	NA
2015-2016	84422	1	120	Male	6	Other Hispanic	NA	NA	13195.83897	16.8	NA	NA	NA	NA	NA	NA	no	no	NA	0.33	0.2	0.14	7.77	198.33	0.19	0.08	0.11	NA	NA	no	NA
2015-2016	84423	1	122	Male	59	Non-Hispanic White	Some college or AA degree	Divorced	33747.7417	26.9	now	heavy	65.1353056	24	26	5.4	no	yes	No	7.24	0.77	1.52	12.6	190.07	0.19	0.63	0.11	0.29	0.21	no	NA
2015-2016	84424	1	125	Male	69	Non-Hispanic White	College graduate or above	Divorced	34874.32708	33.5	never	mild	62.58800462	31	16	11.2	DM	yes	Yes	1.4	0.47	0.2	7.16	204.64	0.19	0.34	0.11	0.29	0.16	yes	NA
2015-2016	84425	2	125	Female	51	Other Race - Including Multi-Racial	Some college or AA degree	Separated	35996.59688	27.1	now	mild	101.1183722	19	21	5.4	no	yes	Yes	1.59	0.51	1.17	6.04	213.11	0.19	0.4	0.11	0.29	0.12	yes	NA
2015-2016	84426	2	132	Male	51	Other Race - Including Multi-Racial	College graduate or above	Married	15805.78901	28.8	never	mild	66.24388188	35	30	5.8	no	no	No	NA	NA	NA	NA	NA	NA	NA	NA	0.29	0.14	no	NA
2015-2016	84427	2	121	Male	64	Non-Hispanic Black	High school graduate/GED or equivalent	Married	12149.80965	22.7	former	mild	74.1792479	33	28	5.7	no	no	No	NA	NA	NA	NA	NA	NA	NA	NA	0.69	0.09	no	NA
2015-2016	84428	1	127	Male	3	Non-Hispanic White	NA	NA	38783.05685	14.7	NA	NA	NA	NA	NA	NA	no	no	NA	NA	NA	NA	NA	NA	NA	NA	NA	NA	NA	no	NA
2015-2016	84429	2	126	Female	45	Non-Hispanic Black	9-11th grade (Includes 12th grade with no diploma)	Divorced	14558.1945	45.3	now	heavy	99.94172777	16	20	4.7	no	yes	No	1.08	1.15	2.44	9.48	233.48	0.19	1.12	0.11	0.29	0.19	no	NA
2015-2016	84430	2	124	Male	9	Other Race - Including Multi-Racial	NA	NA	11657.17698	14.7	NA	NA	NA	NA	NA	NA	no	no	NA	0.59	1.21	0.07	23.4	151.42	0.19	1	0.11	NA	NA	no	NA
2015-2016	84431	1	120	Male	46	Mexican American	9-11th grade (Includes 12th grade with no diploma)	Married	25408.76618	25.2	former	heavy	123.1441114	22	22	10.8	DM	no	No	1.16	1.19	0.29	9.67	193.28	0.19	1.01	0.11	0.29	0.12	no	NA
2015-2016	84432	2	128	Male	9	Other Hispanic	NA	NA	19021.6541	19.1	NA	NA	NA	NA	NA	NA	no	no	NA	0.34	0.53	0.12	8.19	184.26	0.19	0.26	0.11	NA	NA	yes	NA
2015-2016	84433	2	132	Male	18	Non-Hispanic Black	NA	NA	11758.68724	29.6	never	never	144.9724139	20	25	5.7	no	no	NA	0.77	0.2	0.14	9.62	206.43	0.19	0.08	0.11	NA	NA	no	NA
2015-2016	84434	2	128	Male	31	Non-Hispanic White	College graduate or above	Never married	120764.9582	25.4	former	NA	121.5696317	35	31	5.8	IFG	no	No	2.89	1.81	0.21	4.92	191.96	0.19	1.55	0.11	NA	NA	no	NA
2015-2016	84435	2	130	Female	80	Non-Hispanic White	Some college or AA degree	Widowed	61639.96543	27.6	never	never	82.48182774	10	27	5.8	no	yes	No	NA	NA	NA	NA	NA	NA	NA	NA	0.97	0.14	no	NA
2015-2016	84436	1	131	Male	16	Mexican American	NA	NA	14895.19799	21.2	NA	NA	124.3383899	17	22	4.8	no	no	NA	0.31	0.2	0.1	11.17	190.95	0.19	0.08	0.11	NA	NA	no	NA
2015-2016	84437	2	132	Female	48	Non-Hispanic Black	Some college or AA degree	Never married	18552.0259	30.4	never	heavy	125.3426751	16	18	5.7	no	no	No	NA	NA	NA	NA	NA	NA	NA	NA	0.29	0.12	no	NA
2015-2016	84438	2	127	Female	9	Non-Hispanic White	NA	NA	62536.27566	16.3	NA	NA	NA	NA	NA	NA	no	no	NA	0.32	0.45	0.07	10.55	201.46	0.19	0.27	0.11	NA	NA	no	NA
2015-2016	84439	1	120	Female	10	Mexican American	NA	NA	9793.625027	19.8	NA	NA	NA	NA	NA	NA	no	no	NA	0.3	0.36	0.13	11.75	190.16	0.19	0.2	0.11	NA	NA	yes	NA
2015-2016	84440	1	119	Female	30	Other Race - Including Multi-Racial	9-11th grade (Includes 12th grade with no diploma)	Never married	21512.1579	23.4	never	heavy	107.303629	19	22	4.9	no	no	No	NA	NA	NA	NA	NA	NA	NA	NA	NA	NA	no	NA
2015-2016	84441	1	132	Female	51	Non-Hispanic Black	Some college or AA degree	Never married	28842.93945	NA	never	NA	NA	NA	NA	NA	no	yes	No	NA	NA	NA	NA	NA	NA	NA	NA	NA	NA	no	NA
2015-2016	84442	2	133	Female	34	Non-Hispanic White	Some college or AA degree	Living with partner	45196.90341	NA	now	NA	NA	NA	NA	NA	no	no	No	NA	NA	NA	NA	NA	NA	NA	NA	NA	NA	no	NA
2015-2016	84443	1	130	Male	64	Other Race - Including Multi-Racial	Some college or AA degree	Married	32673.6123	33.8	now	mild	89.94375535	30	30	7.3	DM	yes	No	NA	NA	NA	NA	NA	NA	NA	NA	0.29	0.13	yes	NA
2015-2016	84444	1	127	Female	36	Other Hispanic	Some college or AA degree	Married	22875.99731	23.5	never	NA	112.3547253	13	18	5.5	no	no	No	0.28	1.67	0.1	15.71	194.03	0.19	1.74	0.11	NA	NA	no	NA
2015-2016	84445	2	132	Male	9	Non-Hispanic Black	NA	NA	10993.24177	21.6	NA	NA	NA	NA	NA	NA	no	no	NA	NA	NA	NA	NA	NA	NA	NA	NA	NA	NA	yes	NA
2015-2016	84446	1	125	Male	14	Non-Hispanic Black	NA	NA	14952.91953	37.7	NA	NA	148.4128353	21	27	6.2	no	no	NA	0.41	0.42	0.07	12.42	204.41	0.19	0.31	0.11	NA	NA	yes	NA
2015-2016	84447	2	126	Male	77	Non-Hispanic White	College graduate or above	Married	61694.77082	29.6	former	mild	82.09396782	23	23	5	no	yes	Yes	NA	NA	NA	NA	NA	NA	NA	NA	0.29	0.16	no	NA
2015-2016	84448	2	122	Female	26	Other Race - Including Multi-Racial	College graduate or above	Never married	44792.622	20.5	never	NA	127.6181364	13	18	4.7	no	no	No	1.15	6.21	0.4	10.5	199.03	0.41	6.03	0.11	NA	NA	no	NA
2015-2016	84449	1	130	Male	3	Non-Hispanic White	NA	NA	31795.83917	16.1	NA	NA	NA	NA	NA	NA	no	no	NA	NA	NA	NA	NA	NA	NA	NA	NA	NA	NA	yes	NA
2015-2016	84450	2	125	Female	18	Mexican American	NA	NA	14700.04764	19.9	never	never	133.4979076	12	19	5.4	no	no	NA	NA	NA	NA	NA	NA	NA	NA	NA	NA	NA	no	NA
2015-2016	84451	1	122	Male	51	Mexican American	Less than 9th grade	Living with partner	19663.59036	22.7	never	mild	NA	NA	NA	NA	no	no	No	NA	NA	NA	NA	NA	NA	NA	NA	NA	NA	no	NA
2015-2016	84452	1	131	Female	56	Non-Hispanic White	High school graduate/GED or equivalent	Divorced	41822.88317	37	now	heavy	89.39122129	15	19	5.9	no	no	Yes	NA	NA	NA	NA	NA	NA	NA	NA	0.29	0.1	no	NA
2015-2016	84453	1	122	Male	26	Mexican American	High school graduate/GED or equivalent	Married	31046.37017	24.5	never	never	99.78346085	31	21	5.5	no	no	No	NA	NA	NA	NA	NA	NA	NA	NA	NA	NA	no	NA
2015-2016	84454	2	129	Female	60	Non-Hispanic Black	College graduate or above	Separated	18777.5904	33.6	now	NA	116.5245476	30	34	7	DM	yes	No	NA	NA	NA	NA	NA	NA	NA	NA	0.29	0.1	no	NA
2015-2016	84455	1	124	Female	66	Other Hispanic	Less than 9th grade	Living with partner	6651.702308	26.7	former	never	23.7244617	18	23	5.5	no	yes	No	NA	NA	NA	NA	NA	NA	NA	NA	0.57	0.13	yes	NA
2015-2016	84456	1	129	Female	42	Other Race - Including Multi-Racial	High school graduate/GED or equivalent	Married	23936.68849	20.2	never	never	109.3045471	13	16	4.9	no	no	No	1.45	13.06	0.77	11.53	180.26	5.9	6.95	0.11	0.29	0.15	no	NA
2015-2016	84457	1	131	Female	19	Non-Hispanic White	NA	NA	45184.08224	28.2	never	mild	105.6241814	14	18	4.9	IGT	no	NA	NA	NA	NA	NA	NA	NA	NA	NA	NA	NA	no	NA
2015-2016	84458	1	132	Male	0	Non-Hispanic Black	NA	NA	10257.17636	NA	NA	NA	NA	NA	NA	NA	NA	no	NA	NA	NA	NA	NA	NA	NA	NA	NA	NA	NA	NA	NA
2015-2016	84459	1	129	Female	31	Other Race - Including Multi-Racial	College graduate or above	Never married	23645.11825	24.6	never	never	128.5392799	64	53	5.2	no	no	No	0.3	1.31	0.17	15.07	186.19	0.39	1.02	0.11	NA	NA	no	NA
2015-2016	84460	2	130	Male	14	Mexican American	NA	NA	23609.58891	25.3	NA	NA	152.0134747	17	24	5	no	no	NA	NA	NA	NA	NA	NA	NA	NA	NA	NA	NA	no	NA
2015-2016	84461	1	127	Female	15	Mexican American	NA	NA	13136.23351	20.6	NA	NA	NA	NA	NA	NA	no	no	NA	NA	NA	NA	NA	NA	NA	NA	NA	NA	NA	no	NA
2015-2016	84462	2	125	Female	35	Mexican American	High school graduate/GED or equivalent	Married	29933.8914	25.3	never	NA	112.6123936	99	46	5.7	no	no	No	NA	NA	NA	NA	NA	NA	NA	NA	NA	NA	no	NA
2015-2016	84463	2	122	Male	59	Other Race - Including Multi-Racial	College graduate or above	Never married	16707.33245	28.8	former	mild	75.57514352	35	28	6	no	yes	No	NA	NA	NA	NA	NA	NA	NA	NA	0.94	0.12	no	NA
2015-2016	84464	2	132	Male	69	Non-Hispanic Black	College graduate or above	Divorced	11683.68832	29.4	never	never	87.3253638	17	26	5.1	no	yes	No	0.88	1.04	0.75	13.12	190.67	0.19	0.9	0.11	0.29	0.15	no	NA
2015-2016	84465	2	128	Female	7	Non-Hispanic White	NA	NA	18662.21638	15.2	NA	NA	NA	NA	NA	NA	no	no	NA	0.21	0.89	0.07	7.35	176.65	0.19	0.67	0.11	NA	NA	no	NA
2015-2016	84466	1	133	Female	19	Mexican American	NA	NA	11637.39905	NA	never	former	163.020089	14	21	4.2	no	yes	NA	NA	NA	NA	NA	NA	NA	NA	NA	NA	NA	yes	NA
2015-2016	84467	2	120	Male	28	Other Race - Including Multi-Racial	College graduate or above	Married	23601.13171	27.6	never	moderate	111.3220973	27	23	5.3	no	no	No	2.64	0.64	0.29	12.76	194.35	0.19	0.63	0.11	NA	NA	no	NA
2015-2016	84468	1	132	Male	15	Non-Hispanic Black	NA	NA	21567.08726	22.2	NA	NA	NA	NA	NA	NA	no	no	NA	NA	NA	NA	NA	NA	NA	NA	NA	NA	NA	yes	NA
2015-2016	84469	2	129	Female	62	Non-Hispanic Black	Some college or AA degree	Married	18777.5904	28.4	never	NA	NA	NA	NA	NA	no	no	No	NA	NA	NA	NA	NA	NA	NA	NA	NA	NA	no	NA
2015-2016	84470	1	119	Male	23	Other Race - Including Multi-Racial	College graduate or above	Never married	17826.08119	25.3	never	mild	122.2268547	17	21	5.2	no	no	No	1.02	0.2	0.25	11.71	196.61	0.19	0.08	0.11	NA	NA	no	NA
2015-2016	84471	1	124	Female	74	Other Hispanic	High school graduate/GED or equivalent	Married	11010.60356	25	never	never	69.68912272	15	20	5.3	no	no	No	0.93	1.53	0.37	17.1	202.6	0.27	1.19	0.11	0.41	0.19	no	NA
2015-2016	84472	1	130	Male	2	Non-Hispanic White	NA	NA	20299.28714	16.8	NA	NA	NA	NA	NA	NA	no	no	NA	1.64	0.2	0.07	11.6	171.51	0.19	0.08	0.11	NA	NA	no	NA
2015-2016	84473	2	126	Female	22	Non-Hispanic White	Some college or AA degree	Never married	61438.63481	27.9	former	mild	132.0080411	12	18	4.9	no	no	No	0.29	0.98	0.31	14.14	189.86	0.76	0.12	0.11	NA	NA	no	NA
2015-2016	84474	2	132	Male	3	Non-Hispanic Black	NA	NA	10625.93071	15.4	NA	NA	NA	NA	NA	NA	no	no	NA	0.64	0.2	0.07	9.31	182.43	0.19	0.15	0.11	NA	NA	no	NA
2015-2016	84475	2	126	Male	25	Non-Hispanic White	High school graduate/GED or equivalent	Married	46067.54614	27.4	now	moderate	102.8975367	62	28	5.4	no	no	No	0.55	2.45	2.51	9.68	218.08	0.19	2.14	0.11	NA	NA	no	NA
2015-2016	84476	2	132	Female	16	Non-Hispanic White	NA	NA	28035.09777	21.8	NA	NA	104.739039	11	19	4.9	no	no	NA	0.54	0.37	0.11	6.63	234.97	0.19	0.08	0.11	NA	NA	no	NA
2015-2016	84477	1	125	Male	16	Non-Hispanic White	NA	NA	27823.8194	21.9	NA	NA	135.0785449	13	19	5	no	no	NA	0.99	0.8	0.17	7.04	193.14	0.19	0.64	0.11	NA	NA	no	NA
2015-2016	84478	2	131	Male	6	Non-Hispanic Black	NA	NA	14399.45581	15.4	NA	NA	NA	NA	NA	NA	no	no	NA	0.62	0.36	0.07	7.76	193.77	0.19	0.32	0.11	NA	NA	no	NA
2015-2016	84479	2	127	Female	55	Other Race - Including Multi-Racial	Less than 9th grade	Married	24309.43072	24.3	never	never	102.9429603	26	27	6	DM	yes	No	2.02	3.08	0.51	13.54	281.66	0.19	2.85	0.11	0.29	0.12	no	NA
2015-2016	84480	2	125	Female	79	Other Race - Including Multi-Racial	Some college or AA degree	Widowed	18496.97186	27.5	former	mild	65.37461924	18	24	5.5	no	yes	No	NA	NA	NA	NA	NA	NA	NA	NA	0.29	0.13	no	NA
2015-2016	84481	1	128	Male	72	Mexican American	9-11th grade (Includes 12th grade with no diploma)	Married	12251.39244	29.6	former	heavy	81.72375505	24	22	5.7	IGT	no	No	2.07	0.2	0.24	56.56	188.38	0.19	0.17	0.11	0.29	0.12	no	NA
2015-2016	84482	2	129	Female	58	Non-Hispanic Black	Some college or AA degree	Divorced	33765.79157	26.4	former	former	103.2730211	12	24	5.3	no	no	Yes	NA	NA	NA	NA	NA	NA	NA	NA	0.29	0.11	no	NA
2015-2016	84483	2	132	Male	4	Other Hispanic	NA	NA	15718.98931	15.5	NA	NA	NA	NA	NA	NA	no	no	NA	0.74	0.2	0.12	11.3	164.6	0.19	0.08	0.11	NA	NA	no	NA
2015-2016	84484	1	128	Female	6	Other Hispanic	NA	NA	10810.76417	21.7	NA	NA	NA	NA	NA	NA	no	no	NA	0.46	0.79	0.07	12.32	168.35	0.19	0.74	0.11	NA	NA	no	NA
2015-2016	84485	2	132	Female	24	Non-Hispanic Black	High school graduate/GED or equivalent	Living with partner	21044.01755	36.6	never	never	140.2458606	20	19	5.7	no	no	No	NA	NA	NA	NA	NA	NA	NA	NA	NA	NA	yes	NA
2015-2016	84486	1	122	Female	0	Mexican American	NA	NA	5581.674219	NA	NA	NA	NA	NA	NA	NA	NA	no	NA	NA	NA	NA	NA	NA	NA	NA	NA	NA	NA	NA	NA
2015-2016	84487	2	128	Female	24	Non-Hispanic White	Some college or AA degree	Never married	94659.9462	19.2	never	NA	127.9882054	15	23	4.9	no	no	No	0.18	0.28	0.1	13.91	187.8	0.19	0.08	0.11	NA	NA	no	NA
2015-2016	84488	1	126	Male	54	Non-Hispanic White	High school graduate/GED or equivalent	Never married	45984.38378	25.4	never	mild	96.48916129	19	25	5.5	no	no	No	1.05	0.46	0.23	9.85	214.84	0.19	0.16	0.11	0.29	0.12	no	NA
2015-2016	84489	2	124	Female	0	Non-Hispanic White	NA	NA	20434.2052	NA	NA	NA	NA	NA	NA	NA	NA	NA	NA	NA	NA	NA	NA	NA	NA	NA	NA	NA	NA	NA	NA
2015-2016	84490	2	127	Female	28	Mexican American	Some college or AA degree	Living with partner	37041.00776	32.9	now	mild	125.1320021	43	59	5.1	no	no	No	NA	NA	NA	NA	NA	NA	NA	NA	NA	NA	no	NA
2015-2016	84491	1	123	Female	6	Non-Hispanic Black	NA	NA	6277.512891	17.2	NA	NA	NA	NA	NA	NA	no	no	NA	1.61	0.8	0.11	6.04	182.96	0.19	0.73	0.11	NA	NA	yes	NA
2015-2016	84492	2	130	Male	37	Non-Hispanic Black	Some college or AA degree	Married	22512.68568	30.1	never	never	113.3957211	26	23	5.8	no	no	No	1.01	1.07	0.28	9.52	193.92	0.19	0.89	0.11	NA	NA	no	NA
2015-2016	84493	1	126	Female	44	Non-Hispanic Black	High school graduate/GED or equivalent	Separated	22512.20998	56.7	never	heavy	125.5102127	13	14	13.3	DM	yes	No	0.94	0.51	0.44	11.36	205.08	0.19	0.3	0.11	0.29	0.66	no	NA
2015-2016	84494	1	124	Female	22	Other Hispanic	High school graduate/GED or equivalent	Never married	23011.19949	21.8	never	heavy	125.1712543	16	22	4.4	no	no	No	0.66	0.37	0.24	13.6	156.18	0.19	0.28	0.11	NA	NA	no	NA
2015-2016	84495	1	125	Female	53	Non-Hispanic White	High school graduate/GED or equivalent	Widowed	62512.95154	29.5	former	heavy	83.18361785	17	16	8.8	DM	no	No	1.19	0.2	1.38	12.44	178.56	0.19	0.08	0.11	0.29	0.28	yes	NA
2015-2016	84496	1	122	Male	51	Mexican American	Less than 9th grade	Never married	24078.72227	32.7	never	moderate	69.59529072	22	23	6	no	no	No	NA	NA	NA	NA	NA	NA	NA	NA	0.29	0.11	no	NA
2015-2016	84497	1	128	Female	2	Other Hispanic	NA	NA	10690.69434	16	NA	NA	NA	NA	NA	NA	no	no	NA	2.66	0.2	0.07	17.21	151	0.19	0.08	0.11	NA	NA	no	NA
2015-2016	84498	1	131	Female	57	Non-Hispanic White	High school graduate/GED or equivalent	Married	102717.9956	30.5	never	mild	83.36083062	17	21	5.4	no	no	No	NA	NA	NA	NA	NA	NA	NA	NA	0.29	0.11	no	NA
2015-2016	84499	2	122	Male	56	Other Race - Including Multi-Racial	College graduate or above	Married	20154.87724	19.9	never	never	110.8913614	41	35	5.9	no	no	No	NA	NA	NA	NA	NA	NA	NA	NA	0.29	0.1	no	NA
2015-2016	84500	2	123	Female	54	Non-Hispanic White	College graduate or above	Married	151741.2572	22.2	never	never	92.13916922	9	23	5.4	no	no	Yes	NA	NA	NA	NA	NA	NA	NA	NA	0.29	0.14	no	NA
2015-2016	84501	1	126	Female	7	Mexican American	NA	NA	13108.1567	15.6	NA	NA	NA	NA	NA	NA	no	no	NA	0.71	0.8	0.17	6.79	174.77	0.19	0.81	0.11	NA	NA	no	NA
2015-2016	84502	2	128	Male	56	Other Race - Including Multi-Racial	College graduate or above	Married	17883.11541	24.7	never	NA	102.5464241	17	23	5.5	no	no	No	NA	NA	NA	NA	NA	NA	NA	NA	1.77	0.12	no	NA
2015-2016	84503	1	128	Male	55	Other Race - Including Multi-Racial	Some college or AA degree	Married	33224.57525	34.1	now	mild	69.05603312	40	29	5.6	IGT	no	No	NA	NA	NA	NA	NA	NA	NA	NA	0.29	0.17	yes	NA
2015-2016	84504	1	128	Female	0	Mexican American	NA	NA	6424.006482	NA	NA	NA	NA	NA	NA	NA	NA	no	NA	NA	NA	NA	NA	NA	NA	NA	NA	NA	NA	NA	NA
2015-2016	84505	1	133	Female	23	Non-Hispanic White	High school graduate/GED or equivalent	Living with partner	59138.36511	19.1	now	mild	NA	NA	NA	NA	no	no	No	NA	NA	NA	NA	NA	NA	NA	NA	NA	NA	yes	NA
2015-2016	84506	2	126	Female	0	Non-Hispanic Black	NA	NA	4644.976693	NA	NA	NA	NA	NA	NA	NA	NA	no	NA	NA	NA	NA	NA	NA	NA	NA	NA	NA	NA	NA	NA
2015-2016	84507	1	122	Female	1	Other Hispanic	NA	NA	11806.96221	NA	NA	NA	NA	NA	NA	NA	no	no	NA	NA	NA	NA	NA	NA	NA	NA	NA	NA	NA	no	NA
2015-2016	84508	2	122	Male	2	Other Race - Including Multi-Racial	NA	NA	13957.20132	16.5	NA	NA	NA	NA	NA	NA	no	no	NA	NA	NA	NA	NA	NA	NA	NA	NA	NA	NA	no	NA
2015-2016	84509	2	131	Female	13	Non-Hispanic Black	NA	NA	21781.55342	29.8	NA	NA	157.684392	13	16	5.9	no	no	NA	0.6	0.41	0.07	8.22	177.74	0.19	0.26	0.11	NA	NA	no	NA
2015-2016	84510	2	120	Male	11	Other Race - Including Multi-Racial	NA	NA	7708.282627	16.7	NA	NA	NA	NA	NA	NA	no	no	NA	NA	NA	NA	NA	NA	NA	NA	NA	NA	NA	no	NA
2015-2016	84511	2	125	Female	78	Non-Hispanic White	College graduate or above	Widowed	82550.19706	23.1	never	former	83.64881232	15	27	5.8	no	yes	Yes	NA	NA	NA	NA	NA	NA	NA	NA	0.29	0.11	yes	NA
2015-2016	84512	1	132	Male	9	Non-Hispanic Black	NA	NA	11831.50492	18.1	NA	NA	NA	NA	NA	NA	no	no	NA	0.61	0.2	0.11	12.54	165.23	0.19	0.08	0.11	NA	NA	no	NA
2015-2016	84513	1	119	Female	65	Other Hispanic	Some college or AA degree	Widowed	6316.160656	26.5	former	heavy	81.28677395	19	20	5.4	no	yes	No	NA	NA	NA	NA	NA	NA	NA	NA	0.29	0.15	no	NA
2015-2016	84514	1	122	Male	41	Mexican American	Less than 9th grade	Married	29143.98142	34.1	never	never	106.2019961	54	32	5.8	IFG	yes	No	0.5	0.36	0.13	12.21	213.77	0.19	0.21	0.11	0.29	0.12	no	NA
2015-2016	84515	1	126	Female	10	Mexican American	NA	NA	13108.1567	20.3	NA	NA	NA	NA	NA	NA	no	no	NA	0.54	0.57	0.1	11.11	181.54	0.19	0.33	0.11	NA	NA	no	NA
2015-2016	84516	2	127	Female	0	Mexican American	NA	NA	9497.868955	NA	NA	NA	NA	NA	NA	NA	NA	no	NA	NA	NA	NA	NA	NA	NA	NA	NA	NA	NA	NA	NA
2015-2016	84517	1	125	Female	80	Non-Hispanic White	Some college or AA degree	Widowed	45168.82417	26.6	former	never	18.05194934	13	22	5.2	no	yes	No	NA	NA	NA	NA	NA	NA	NA	NA	0.59	0.21	no	NA
2015-2016	84518	2	133	Male	11	Other Hispanic	NA	NA	11040.39657	16.5	NA	NA	NA	NA	NA	NA	no	no	NA	1.21	0.2	0.07	11.88	211.46	0.19	0.08	0.16	NA	NA	no	NA
2015-2016	84519	2	128	Female	2	Mexican American	NA	NA	10436.30077	15.5	NA	NA	NA	NA	NA	NA	no	no	NA	NA	NA	NA	NA	NA	NA	NA	NA	NA	NA	no	NA
2015-2016	84520	2	129	Male	1	Non-Hispanic White	NA	NA	22528.49602	NA	NA	NA	NA	NA	NA	NA	no	no	NA	NA	NA	NA	NA	NA	NA	NA	NA	NA	NA	no	NA
2015-2016	84521	2	125	Female	1	Non-Hispanic White	NA	NA	22876.8559	NA	NA	NA	NA	NA	NA	NA	no	no	NA	1.51	0.38	0.07	14.07	171.83	0.19	0.22	0.11	NA	NA	no	NA
2015-2016	84522	2	129	Female	19	Other Hispanic	NA	NA	12118.8462	29.2	former	never	131.1410338	18	19	5.1	no	no	NA	0.85	0.72	0.13	11.26	182.26	0.19	0.61	0.11	NA	NA	no	NA
2015-2016	84523	2	127	Male	0	Non-Hispanic White	NA	NA	19545.77391	NA	NA	NA	NA	NA	NA	NA	NA	no	NA	NA	NA	NA	NA	NA	NA	NA	NA	NA	NA	NA	NA
2015-2016	84524	2	132	Female	16	Non-Hispanic White	NA	NA	44345.31397	21.8	NA	NA	133.9340055	16	23	5.6	no	no	NA	0.65	0.77	0.56	14.35	210.5	0.19	0.75	0.11	NA	NA	no	NA
2015-2016	84525	1	132	Male	44	Other Hispanic	Less than 9th grade	Living with partner	32976.98211	NA	never	NA	NA	NA	NA	NA	no	no	No	NA	NA	NA	NA	NA	NA	NA	NA	NA	NA	no	NA
2015-2016	84526	1	124	Female	1	Other Hispanic	NA	NA	8714.352116	NA	NA	NA	NA	NA	NA	NA	no	no	NA	NA	NA	NA	NA	NA	NA	NA	NA	NA	NA	no	NA
2015-2016	84527	2	125	Female	1	Non-Hispanic White	NA	NA	26977.33291	NA	NA	NA	NA	NA	NA	NA	no	no	NA	NA	NA	NA	NA	NA	NA	NA	NA	NA	NA	no	NA
2015-2016	84528	2	124	Female	5	Non-Hispanic Black	NA	NA	10708.2216	15.4	NA	NA	NA	NA	NA	NA	no	no	NA	1.14	0.2	0.07	7.95	173.95	0.19	0.08	0.11	NA	NA	no	NA
2015-2016	84529	2	122	Female	60	Mexican American	9-11th grade (Includes 12th grade with no diploma)	Divorced	16389.31845	32.4	now	NA	NA	NA	NA	NA	no	no	No	NA	NA	NA	NA	NA	NA	NA	NA	NA	NA	no	NA
2015-2016	84530	1	122	Male	80	Non-Hispanic White	9-11th grade (Includes 12th grade with no diploma)	Widowed	25495.34804	23.7	former	former	65.20984966	16	21	5.7	no	yes	Yes	NA	NA	NA	NA	NA	NA	NA	NA	0.29	0.11	no	NA
2015-2016	84531	2	132	Male	2	Other Race - Including Multi-Racial	NA	NA	10659.15981	17.3	NA	NA	NA	NA	NA	NA	no	no	NA	1.72	0.2	0.07	13.29	169.89	NA	NA	NA	NA	NA	no	NA
2015-2016	84532	1	128	Female	23	Mexican American	9-11th grade (Includes 12th grade with no diploma)	Living with partner	24259.11598	26	never	mild	131.8495348	13	22	5.3	no	no	No	NA	NA	NA	NA	NA	NA	NA	NA	NA	NA	no	NA
2015-2016	84533	1	120	Female	11	Mexican American	NA	NA	12482.80153	16.1	NA	NA	NA	NA	NA	NA	no	no	NA	0.47	0.2	0.07	11.51	203.96	0.19	0.08	0.11	NA	NA	no	NA
2015-2016	84534	1	127	Female	62	Mexican American	Less than 9th grade	Married	7898.180581	24.8	never	never	8.343811599	17	17	5.4	DM	yes	No	7.63	0.34	1	9.64	194.06	0.19	0.08	0.11	2.39	0.38	no	NA
2015-2016	84535	1	130	Female	21	Non-Hispanic White	High school graduate/GED or equivalent	Never married	67976.59949	30.4	never	never	110.7268523	13	10	4.7	no	no	No	0.54	0.2	0.2	19.68	191.82	0.19	0.08	0.11	NA	NA	no	NA
2015-2016	84536	1	120	Male	31	Mexican American	9-11th grade (Includes 12th grade with no diploma)	Separated	28394.63217	25.7	now	heavy	109.0006594	35	31	5.8	no	no	No	NA	NA	NA	NA	NA	NA	NA	NA	NA	NA	no	NA
2015-2016	84537	1	129	Male	34	Other Race - Including Multi-Racial	College graduate or above	Married	23637.64899	24.5	never	mild	113.6831384	34	25	5.1	no	no	No	NA	NA	NA	NA	NA	NA	NA	NA	NA	NA	no	NA
2015-2016	84538	1	124	Male	2	Non-Hispanic Black	NA	NA	7735.56026	14.5	NA	NA	NA	NA	NA	NA	no	no	NA	NA	NA	NA	NA	NA	NA	NA	NA	NA	NA	no	NA
2015-2016	84539	2	123	Female	25	Non-Hispanic White	High school graduate/GED or equivalent	Never married	95338.736	30.8	never	heavy	121.3806919	12	17	4.8	no	no	No	0.41	1.81	0.34	8.37	206.09	0.19	1.49	0.11	NA	NA	yes	NA
2015-2016	84540	1	123	Female	18	Non-Hispanic Black	NA	NA	13513.39487	27.5	never	moderate	130.3619369	13	15	5.3	no	no	NA	1.16	0.85	0.19	7.93	210.17	0.19	0.77	0.11	NA	NA	no	NA
2015-2016	84541	1	123	Female	6	Other Hispanic	NA	NA	8862.865891	15.9	NA	NA	NA	NA	NA	NA	no	no	NA	1.05	0.28	0.07	10.25	177.26	0.19	0.08	0.11	NA	NA	no	NA
2015-2016	84542	2	127	Female	31	Mexican American	Some college or AA degree	Married	35322.46137	38.4	never	heavy	NA	NA	NA	NA	no	yes	No	NA	NA	NA	NA	NA	NA	NA	NA	NA	NA	no	NA
2015-2016	84543	1	128	Male	56	Mexican American	Less than 9th grade	Married	26467.22677	33.1	never	NA	97.87953855	55	44	5.9	no	no	No	NA	NA	NA	NA	NA	NA	NA	NA	0.29	0.08	no	NA
2015-2016	84544	1	129	Male	2	Other Hispanic	NA	NA	9613.575767	15.7	NA	NA	NA	NA	NA	NA	no	no	NA	0.78	0.47	0.14	16.5	135.83	0.19	0.13	0.11	NA	NA	no	NA
2015-2016	84545	2	132	Male	47	Non-Hispanic White	Some college or AA degree	Divorced	101806.7311	30	never	moderate	85.09806375	35	29	5.4	DM	yes	No	NA	NA	NA	NA	NA	NA	NA	NA	0.29	0.12	no	NA
2015-2016	84546	1	128	Female	61	Mexican American	Some college or AA degree	Married	10495.86594	29	never	never	96.12921839	80	74	6	DM	yes	No	NA	NA	NA	NA	NA	NA	NA	NA	0.29	0.12	no	NA
2015-2016	84547	2	128	Female	37	Other Hispanic	Some college or AA degree	Living with partner	30143.83625	46.1	never	never	94.48707883	25	25	5.6	no	no	No	0.45	0.46	0.15	8.67	194.6	0.19	0.33	0.11	NA	NA	no	NA
2015-2016	84548	1	131	Female	54	Non-Hispanic Black	Some college or AA degree	Living with partner	21547.95847	49.2	never	mild	87.33981361	15	16	8.8	DM	yes	No	NA	NA	NA	NA	NA	NA	NA	NA	0.29	0.16	no	NA
2015-2016	84549	1	121	Female	7	Other Race - Including Multi-Racial	NA	NA	14004.50811	19.9	NA	NA	NA	NA	NA	NA	no	no	NA	NA	NA	NA	NA	NA	NA	NA	NA	NA	NA	no	NA
2015-2016	84550	1	130	Male	29	Non-Hispanic White	High school graduate/GED or equivalent	Married	56129.84583	30.8	now	moderate	111.9971651	17	19	5	no	yes	No	NA	NA	NA	NA	NA	NA	NA	NA	NA	NA	no	NA
2015-2016	84551	1	127	Male	73	Mexican American	Less than 9th grade	Married	8937.218957	26.3	former	former	88.16994735	16	18	5.6	DM	no	No	NA	NA	NA	NA	NA	NA	NA	NA	0.29	0.14	no	NA
2015-2016	84552	2	126	Female	37	Non-Hispanic Black	High school graduate/GED or equivalent	Never married	22489.81303	21.5	now	heavy	NA	NA	NA	NA	no	no	No	NA	NA	NA	NA	NA	NA	NA	NA	NA	NA	yes	NA
2015-2016	84553	2	126	Male	8	Non-Hispanic White	NA	NA	16504.35875	14.9	NA	NA	NA	NA	NA	NA	no	no	NA	NA	NA	NA	NA	NA	NA	NA	NA	NA	NA	no	NA
2015-2016	84554	2	123	Male	2	Non-Hispanic White	NA	NA	19443.24315	18.5	NA	NA	NA	NA	NA	NA	no	no	NA	NA	NA	NA	NA	NA	NA	NA	NA	NA	NA	no	NA
2015-2016	84555	1	128	Female	56	Mexican American	High school graduate/GED or equivalent	Living with partner	15060.76824	35.3	now	heavy	99.5655664	18	17	6.1	no	no	No	1.38	0.38	1.18	6.52	172.76	0.19	0.12	0.11	0.29	0.13	no	NA
2015-2016	84556	1	126	Male	68	Mexican American	Less than 9th grade	Married	11051.9778	32.1	former	former	88.26312575	57	38	7.1	DM	no	No	NA	NA	NA	NA	NA	NA	NA	NA	0.29	0.21	yes	NA
2015-2016	84557	1	119	Male	8	Other Race - Including Multi-Racial	NA	NA	6376.635457	19.5	NA	NA	NA	NA	NA	NA	no	no	NA	0.68	0.95	0.07	9.5	183.68	0.19	0.91	0.11	NA	NA	no	NA
2015-2016	84558	1	122	Male	27	Other Race - Including Multi-Racial	College graduate or above	Never married	23742.7503	22.6	never	NA	94.62437603	17	23	5.3	no	no	No	NA	NA	NA	NA	NA	NA	NA	NA	NA	NA	no	NA
2015-2016	84559	2	128	Male	10	Non-Hispanic Black	NA	NA	11828.62149	23.3	NA	NA	NA	NA	NA	NA	no	no	NA	0.5	0.2	0.07	10.87	185.68	0.19	0.13	0.11	NA	NA	no	NA
2015-2016	84560	1	125	Female	0	Other Hispanic	NA	NA	4637.102044	NA	NA	NA	NA	NA	NA	NA	NA	no	NA	NA	NA	NA	NA	NA	NA	NA	NA	NA	NA	NA	NA
2015-2016	84561	2	128	Female	55	Non-Hispanic White	College graduate or above	Married	156943.9533	29.3	never	moderate	97.85232731	26	30	5.7	no	yes	No	0.75	1.07	0.2	6.55	200.07	0.19	0.76	0.11	0.29	0.13	no	NA
2015-2016	84562	2	123	Female	60	Other Hispanic	High school graduate/GED or equivalent	Living with partner	9528.012794	46.3	never	heavy	97.30192796	18	17	5.5	IGT	yes	No	NA	NA	NA	NA	NA	NA	NA	NA	0.29	0.11	no	NA
2015-2016	84563	1	128	Male	9	Mexican American	NA	NA	14378.29662	25.8	NA	NA	NA	NA	NA	NA	no	no	NA	0.27	0.33	0.16	14.46	178.47	0.19	0.08	0.11	NA	NA	yes	NA
2015-2016	84564	1	123	Male	74	Other Hispanic	Less than 9th grade	Married	7526.929854	32.5	never	moderate	10.32097905	36	23	8.2	DM	yes	No	3.19	1.19	0.44	7.95	169.59	0.19	1.04	0.11	1.34	0.27	yes	NA
2015-2016	84565	2	129	Female	25	Other Race - Including Multi-Racial	College graduate or above	Living with partner	22810.92408	17.9	never	mild	134.9490489	16	21	5.5	no	no	No	NA	NA	NA	NA	NA	NA	NA	NA	NA	NA	no	NA
2015-2016	84566	1	124	Female	71	Non-Hispanic Black	9-11th grade (Includes 12th grade with no diploma)	Widowed	16035.44417	NA	former	NA	NA	NA	NA	NA	DM	yes	No	NA	NA	NA	NA	NA	NA	NA	NA	NA	NA	no	NA
2015-2016	84567	1	125	Male	65	Non-Hispanic White	Some college or AA degree	Married	32549.37195	34.1	now	mild	38.63447367	14	15	6	no	yes	Yes	NA	NA	NA	NA	NA	NA	NA	NA	0.29	0.18	no	NA
2015-2016	84568	1	123	Male	72	Non-Hispanic White	College graduate or above	Married	70839.12326	27.9	former	mild	59.45066071	21	20	5.9	no	no	Yes	0.92	2.12	0.35	8	186.15	0.19	2.1	0.11	0.29	0.12	no	NA
2015-2016	84569	1	127	Female	55	Mexican American	College graduate or above	Married	15060.76824	42.1	never	heavy	99.76505808	16	19	5.9	no	no	No	0.59	1	0.14	9.44	191.39	0.6	0.32	0.11	0.29	0.12	no	NA
2015-2016	84570	1	128	Female	11	Mexican American	NA	NA	10141.12242	23.9	NA	NA	NA	NA	NA	NA	no	no	NA	0.25	0.38	0.11	11.78	193.13	0.19	0.25	0.11	NA	NA	no	NA
2015-2016	84571	2	123	Female	0	Non-Hispanic Black	NA	NA	6129.164904	NA	NA	NA	NA	NA	NA	NA	NA	no	NA	NA	NA	NA	NA	NA	NA	NA	NA	NA	NA	NA	NA
2015-2016	84572	1	123	Female	0	Mexican American	NA	NA	4283.686126	NA	NA	NA	NA	NA	NA	NA	NA	no	NA	NA	NA	NA	NA	NA	NA	NA	NA	NA	NA	NA	NA
2015-2016	84573	2	128	Male	16	Mexican American	NA	NA	27459.51716	19.5	NA	NA	116.5521695	20	26	5.4	no	no	NA	0.51	0.65	0.27	8.64	188.82	0.19	0.5	0.11	NA	NA	no	NA
2015-2016	84574	2	120	Female	9	Non-Hispanic White	NA	NA	44065.96235	21.3	NA	NA	NA	NA	NA	NA	no	no	NA	0.47	0.2	0.17	10.29	170.35	0.19	0.08	0.11	NA	NA	no	NA
2015-2016	84575	2	130	Male	61	Non-Hispanic Black	College graduate or above	Married	15613.12184	38.8	now	moderate	82.40915769	22	11	7.3	DM	yes	No	NA	NA	NA	NA	NA	NA	NA	NA	0.29	0.08	no	NA
2015-2016	84576	2	126	Female	46	Non-Hispanic Black	Less than 9th grade	Never married	19963.64235	34.7	never	former	96.3925329	17	20	5.1	no	yes	No	1.68	0.2	0.33	10.94	168.63	0.19	0.08	0.11	0.29	0.09	yes	NA
2015-2016	84577	2	128	Female	0	Mexican American	NA	NA	7246.127373	NA	NA	NA	NA	NA	NA	NA	NA	no	NA	NA	NA	NA	NA	NA	NA	NA	NA	NA	NA	NA	NA
2015-2016	84578	2	129	Female	4	Mexican American	NA	NA	13084.76583	17.4	NA	NA	NA	NA	NA	NA	no	no	NA	0.29	0.36	0.12	14.92	159.68	0.19	0.08	0.11	NA	NA	no	NA
2015-2016	84579	2	122	Female	27	Other Race - Including Multi-Racial	College graduate or above	Married	44792.622	30.3	former	former	NA	NA	NA	5.3	DM	no	No	1.49	0.2	0.38	8.95	195.88	0.19	0.08	0.11	NA	NA	no	NA
2015-2016	84580	2	128	Male	18	Other Race - Including Multi-Racial	NA	NA	10364.04163	26.1	never	heavy	117.8889785	16	22	5.4	no	no	NA	NA	NA	NA	NA	NA	NA	NA	NA	NA	NA	no	NA
2015-2016	84581	2	121	Female	32	Other Hispanic	College graduate or above	Living with partner	28660.61468	40.9	now	moderate	107.5377202	25	29	4.9	no	no	No	0.62	0.28	0.28	7.97	190.01	0.19	0.16	0.11	NA	NA	no	NA
2015-2016	84582	2	130	Male	66	Non-Hispanic Black	Some college or AA degree	Married	14327.33533	37.6	former	mild	86.084288	43	75	7.5	DM	yes	No	NA	NA	NA	NA	NA	NA	NA	NA	0.29	0.25	yes	NA
2015-2016	84583	1	124	Female	56	Non-Hispanic Black	9-11th grade (Includes 12th grade with no diploma)	Married	19709.66576	36.7	never	never	81.56587338	12	14	7.9	DM	yes	No	1.22	0.84	0.68	5.98	176.64	0.19	0.7	0.11	0.41	0.12	no	NA
2015-2016	84584	2	129	Female	62	Other Hispanic	Some college or AA degree	Divorced	7454.167594	39.7	never	never	94.50929943	17	20	10	DM	yes	No	NA	NA	NA	NA	NA	NA	NA	NA	0.29	0.09	no	NA
2015-2016	84585	2	129	Male	23	Non-Hispanic White	Some college or AA degree	Never married	118770.5016	NA	now	NA	94.12115883	19	23	5.3	no	no	No	NA	NA	NA	NA	NA	NA	NA	NA	NA	NA	yes	NA
2015-2016	84586	1	122	Male	23	Mexican American	9-11th grade (Includes 12th grade with no diploma)	Never married	35581.26873	24.8	never	heavy	113.8202269	16	22	5.1	no	no	No	NA	NA	NA	NA	NA	NA	NA	NA	NA	NA	no	NA
2015-2016	84587	1	120	Female	22	Mexican American	Some college or AA degree	Never married	22264.06901	39.7	never	moderate	136.0561301	18	18	5.6	no	no	No	NA	NA	NA	NA	NA	NA	NA	NA	NA	NA	no	NA
2015-2016	84588	2	132	Male	35	Non-Hispanic Black	Some college or AA degree	Married	27466.48522	31.4	never	mild	76.02854517	26	21	5.7	no	no	No	NA	NA	NA	NA	NA	NA	NA	NA	NA	NA	yes	NA
2015-2016	84589	1	127	Male	12	Mexican American	NA	NA	15618.74255	23.8	NA	NA	156.3648744	21	29	5	no	no	NA	NA	NA	NA	NA	NA	NA	NA	NA	NA	NA	no	NA
2015-2016	84590	2	133	Female	1	Non-Hispanic Black	NA	NA	7035.864683	NA	NA	NA	NA	NA	NA	NA	no	no	NA	NA	NA	NA	NA	NA	NA	NA	NA	NA	NA	no	NA
2015-2016	84591	2	129	Female	7	Non-Hispanic Black	NA	NA	17110.89289	14.3	NA	NA	NA	NA	NA	NA	no	no	NA	0.62	0.2	0.07	15.13	159.04	0.19	0.08	0.11	NA	NA	no	NA
2015-2016	84592	2	121	Male	58	Other Race - Including Multi-Racial	Less than 9th grade	Divorced	23041.26105	21.5	never	former	78.77010277	23	19	5.4	no	no	No	2.39	0.83	0.28	7.49	188.9	0.19	0.67	0.11	0.29	0.27	no	NA
2015-2016	84593	1	122	Male	40	Non-Hispanic White	Some college or AA degree	Separated	49105.58204	24.1	former	mild	101.0082092	25	23	5.2	no	no	No	NA	NA	NA	NA	NA	NA	NA	NA	0.29	0.1	yes	NA
2015-2016	84594	1	132	Female	67	Non-Hispanic White	High school graduate/GED or equivalent	Married	177671.2119	32	former	heavy	101.8288946	15	17	5.7	no	yes	No	0.74	1.86	0.41	11.3	198.46	0.97	0.92	0.11	0.29	0.15	yes	NA
2015-2016	84595	1	126	Male	80	Non-Hispanic White	College graduate or above	Widowed	31852.66149	24	former	former	84.80626354	14	26	5.2	no	no	Yes	1.34	0.29	0.3	5.49	173.82	0.19	0.2	0.11	0.29	0.17	no	NA
2015-2016	84596	1	128	Male	26	Other Hispanic	9-11th grade (Includes 12th grade with no diploma)	Living with partner	32329.92792	28.4	never	heavy	100.9673969	49	36	5.4	no	no	No	18.71	0.42	0.49	9.41	220	0.19	0.33	0.11	NA	NA	no	NA
2015-2016	84597	2	132	Female	63	Other Race - Including Multi-Racial	Less than 9th grade	Married	19466.2397	27.8	never	never	85.10196935	51	49	5.5	IFG	yes	No	NA	NA	NA	NA	NA	NA	NA	NA	0.29	0.22	no	NA
2015-2016	84598	2	133	Female	7	Other Hispanic	NA	NA	8854.465538	20.2	NA	NA	NA	NA	NA	NA	no	no	NA	0.71	0.2	0.07	12.13	161.17	0.19	0.08	0.11	NA	NA	no	NA
2015-2016	84599	1	128	Male	4	Other Hispanic	NA	NA	17874.04207	18.1	NA	NA	NA	NA	NA	NA	no	no	NA	0.57	0.31	0.1	10.6	172.29	0.19	0.14	0.11	NA	NA	no	NA
2015-2016	84600	1	125	Male	30	Non-Hispanic White	9-11th grade (Includes 12th grade with no diploma)	Married	97029.68937	27.2	never	mild	99.34619098	22	23	5.3	no	no	No	NA	NA	NA	NA	NA	NA	NA	NA	NA	NA	no	NA
2015-2016	84601	2	130	Female	7	Non-Hispanic Black	NA	NA	12307.90803	16.8	NA	NA	NA	NA	NA	NA	no	no	NA	NA	NA	NA	NA	NA	NA	NA	NA	NA	NA	no	NA
2015-2016	84602	2	123	Female	63	Non-Hispanic White	Some college or AA degree	Married	157297.0202	31.1	never	mild	82.43685045	30	25	6.4	DM	yes	No	NA	NA	NA	NA	NA	NA	NA	NA	0.29	0.09	no	NA
2015-2016	84603	2	125	Female	3	Non-Hispanic Black	NA	NA	11306.68873	16.3	NA	NA	NA	NA	NA	NA	no	no	NA	0.71	0.2	0.07	8.21	177.82	0.19	0.08	0.11	NA	NA	no	NA
2015-2016	84604	1	121	Female	9	Mexican American	NA	NA	9793.625027	22.2	NA	NA	NA	NA	NA	NA	no	no	NA	NA	NA	NA	NA	NA	NA	NA	NA	NA	NA	no	NA
2015-2016	84605	1	127	Female	14	Mexican American	NA	NA	16582.38634	26.8	NA	NA	137.3021901	12	14	5	no	no	NA	0.25	1.12	0.2	6.41	178.35	0.19	1.04	0.11	NA	NA	yes	NA
2015-2016	84606	1	126	Male	63	Non-Hispanic White	High school graduate/GED or equivalent	Divorced	42172.67393	34	former	mild	58.6135468	17	26	5.5	DM	yes	Yes	4.05	0.2	0.65	14.91	161.93	0.19	0.14	0.11	0.29	0.16	no	NA
2015-2016	84607	2	131	Female	40	Mexican American	Less than 9th grade	Married	20877.16226	28.9	never	heavy	120.6643837	21	17	5.8	no	no	No	NA	NA	NA	NA	NA	NA	NA	NA	0.29	0.09	no	NA
2015-2016	84608	2	127	Male	70	Other Hispanic	College graduate or above	Divorced	13915.79417	44.4	former	mild	91.94169176	31	27	6	IFG	no	Yes	NA	NA	NA	NA	NA	NA	NA	NA	0.79	0.13	no	NA
2015-2016	84609	2	123	Male	62	Non-Hispanic White	High school graduate/GED or equivalent	Married	155928.0642	26.7	never	NA	92.4961759	34	38	4.8	no	no	No	NA	NA	NA	NA	NA	NA	NA	NA	0.29	0.14	no	NA
2015-2016	84610	2	120	Male	54	Non-Hispanic White	Some college or AA degree	Married	139212.0634	30	former	NA	90.38365226	16	26	5.5	no	no	No	1.41	2.38	0.33	8.03	180.91	0.19	2.04	0.11	0.29	0.1	no	NA
2015-2016	84611	1	128	Female	59	Mexican American	High school graduate/GED or equivalent	Separated	16315.83226	41.3	never	never	103.6210196	51	35	9.3	DM	no	No	NA	NA	NA	NA	NA	NA	NA	NA	0.29	0.15	no	NA
2015-2016	84612	1	128	Male	48	Other Race - Including Multi-Racial	High school graduate/GED or equivalent	Married	22285.95312	31.2	now	never	102.0550028	50	36	7.1	DM	yes	No	3.33	0.4	1.16	15.88	189.6	0.19	0.18	0.11	0.29	0.12	no	NA
2015-2016	84613	1	133	Male	8	Other Race - Including Multi-Racial	NA	NA	7533.59569	NA	NA	NA	NA	NA	NA	NA	no	NA	NA	NA	NA	NA	NA	NA	NA	NA	NA	NA	NA	no	NA
2015-2016	84614	1	125	Male	80	Non-Hispanic White	Some college or AA degree	Married	15872.4474	32.1	former	former	59.76604221	47	25	5.6	no	yes	No	NA	NA	NA	NA	NA	NA	NA	NA	0.29	0.14	no	NA
2015-2016	84615	2	133	Male	54	Non-Hispanic Black	9-11th grade (Includes 12th grade with no diploma)	Married	20221.6186	27.3	now	moderate	127.5067878	42	30	5.4	no	yes	No	NA	NA	NA	NA	NA	NA	NA	NA	0.29	0.1	no	NA
2015-2016	84616	1	128	Female	2	Mexican American	NA	NA	9868.333235	20.6	NA	NA	NA	NA	NA	NA	no	no	NA	1.1	0.2	0.07	9.32	120.81	0.19	0.08	0.11	NA	NA	no	NA
2015-2016	84617	1	131	Female	42	Non-Hispanic White	College graduate or above	Married	90320.30857	30.3	never	moderate	101.905382	20	22	5	no	no	No	NA	NA	NA	NA	NA	NA	NA	NA	1.36	0.11	no	NA
2015-2016	84618	1	120	Female	23	Mexican American	Some college or AA degree	Married	23031.79553	33.3	never	former	135.9696172	15	17	4.9	IGT	no	No	NA	NA	NA	NA	NA	NA	NA	NA	NA	NA	no	NA
2015-2016	84619	2	122	Female	41	Other Race - Including Multi-Racial	9-11th grade (Includes 12th grade with no diploma)	Married	14916.78242	26.8	never	mild	109.5318254	42	29	5.4	IGT	no	No	NA	NA	NA	NA	NA	NA	NA	NA	0.29	0.14	no	NA
2015-2016	84620	2	124	Female	21	Other Race - Including Multi-Racial	Some college or AA degree	Living with partner	16372.05237	25	now	mild	132.1801243	17	18	5.3	no	no	No	NA	NA	NA	NA	NA	NA	NA	NA	NA	NA	no	NA
2015-2016	84621	1	125	Female	6	Mexican American	NA	NA	11761.91704	14.4	NA	NA	NA	NA	NA	NA	no	no	NA	0.37	0.44	0.07	11.14	165.49	0.19	0.28	0.11	NA	NA	yes	NA
2015-2016	84622	2	131	Male	80	Non-Hispanic Black	Less than 9th grade	Married	12441.84286	29.9	former	former	84.87888213	22	22	6.6	DM	no	No	NA	NA	NA	NA	NA	NA	NA	NA	0.29	0.13	no	NA
2015-2016	84623	2	133	Male	53	Non-Hispanic Black	Some college or AA degree	Married	17413.39248	26.1	former	former	106.5774668	36	45	NA	no	yes	No	2.04	1.19	0.34	11.91	217.81	0.19	0.97	0.19	0.29	0.19	no	NA
2015-2016	84624	1	120	Male	8	Mexican American	NA	NA	13195.83897	14.8	NA	NA	NA	NA	NA	NA	no	no	NA	0.26	0.43	0.07	9.13	219.88	0.19	0.13	0.11	NA	NA	no	NA
2015-2016	84625	2	121	Female	40	Other Race - Including Multi-Racial	College graduate or above	Divorced	23924.20282	20.2	never	mild	110.3039531	13	19	5.4	no	no	No	1.04	3.64	0.29	10.1	191.65	0.19	3.27	0.11	0.29	0.11	no	NA
2015-2016	84626	1	133	Male	43	Other Hispanic	Some college or AA degree	Divorced	38180.91226	37.2	never	heavy	101.5071206	19	19	5.7	IFG	yes	No	NA	NA	NA	NA	NA	NA	NA	NA	0.29	1.44	no	NA
2015-2016	84627	1	128	Male	80	Mexican American	Less than 9th grade	Married	11308.97764	29.1	former	NA	69.09403864	11	16	5.9	DM	yes	Yes	4.33	0.54	0.38	9.88	170.4	0.19	0.18	0.11	0.29	0.11	no	NA
2015-2016	84628	1	128	Female	32	Mexican American	Some college or AA degree	Married	33169.97081	29	never	heavy	72.10107993	61	21	4.7	no	no	No	0.89	0.68	0.15	6.94	229.81	0.4	0.16	0.11	NA	NA	yes	NA
2015-2016	84629	1	126	Female	80	Non-Hispanic White	Some college or AA degree	Married	45119.72352	26.2	former	mild	78.03125003	20	25	5.5	no	yes	Yes	0.79	1.76	0.34	10.23	216.89	0.19	1.91	0.11	0.51	0.17	no	NA
2015-2016	84630	2	131	Male	8	Non-Hispanic White	NA	NA	32265.18353	17.8	NA	NA	NA	NA	NA	NA	no	no	NA	0.43	0.41	0.07	5.96	180.2	0.19	0.28	0.11	NA	NA	no	NA
2015-2016	84631	1	126	Male	57	Non-Hispanic Black	High school graduate/GED or equivalent	Never married	22476.24575	35.9	never	former	69.3733978	20	29	5.6	DM	no	No	1.96	0.32	0.41	9.45	171.42	0.19	0.08	0.11	0.29	0.18	no	NA
2015-2016	84632	2	129	Female	39	Other Race - Including Multi-Racial	College graduate or above	Married	20582.90468	NA	never	NA	NA	NA	NA	NA	no	no	No	NA	NA	NA	NA	NA	NA	NA	NA	NA	NA	no	NA
2015-2016	84633	1	120	Female	10	Non-Hispanic White	NA	NA	21021.83707	21.2	NA	NA	NA	NA	NA	NA	no	no	NA	0.52	0.41	0.22	11.56	189.8	0.19	0.17	0.11	NA	NA	no	NA
2015-2016	84634	2	125	Male	10	Non-Hispanic White	NA	NA	23025.6332	16.8	NA	NA	NA	NA	NA	NA	no	no	NA	0.25	0.2	0.07	5.06	200.99	0.19	0.14	0.11	NA	NA	no	NA
2015-2016	84635	1	131	Male	14	Other Race - Including Multi-Racial	NA	NA	50784.93316	23.4	NA	NA	109.8475001	23	29	5	no	no	NA	NA	NA	NA	NA	NA	NA	NA	NA	NA	NA	no	NA
2015-2016	84636	1	127	Female	4	Other Hispanic	NA	NA	11917.02431	NA	NA	NA	NA	NA	NA	NA	no	NA	NA	NA	NA	NA	NA	NA	NA	NA	NA	NA	NA	no	NA
2015-2016	84637	2	119	Female	71	Non-Hispanic Black	College graduate or above	Widowed	16942.9846	28.5	former	mild	101.7762756	15	24	5.6	no	no	Yes	NA	NA	NA	NA	NA	NA	NA	NA	0.29	0.17	no	NA
2015-2016	84638	1	132	Female	2	Non-Hispanic White	NA	NA	26095.47903	17.6	NA	NA	NA	NA	NA	NA	no	no	NA	NA	NA	NA	NA	NA	NA	NA	NA	NA	NA	no	NA
2015-2016	84639	1	125	Female	30	Other Hispanic	9-11th grade (Includes 12th grade with no diploma)	Never married	31401.50321	43.2	former	NA	102.3342716	16	22	5.5	no	yes	No	NA	NA	NA	NA	NA	NA	NA	NA	NA	NA	no	NA
2015-2016	84640	1	129	Female	80	Non-Hispanic White	High school graduate/GED or equivalent	Married	69379.97682	22.9	never	mild	82.48182774	16	21	5.4	no	yes	No	NA	NA	NA	NA	NA	NA	NA	NA	0.29	0.15	no	NA
2015-2016	84641	2	131	Female	28	Non-Hispanic Black	9-11th grade (Includes 12th grade with no diploma)	Never married	31445.35653	33.9	never	never	127.4997776	12	15	6.1	DM	yes	No	NA	NA	NA	NA	NA	NA	NA	NA	NA	NA	no	NA
2015-2016	84642	1	125	Female	54	Non-Hispanic White	High school graduate/GED or equivalent	Divorced	46235.19318	27.5	now	heavy	61.77677556	31	37	6.3	DM	yes	No	NA	NA	NA	NA	NA	NA	NA	NA	0.29	0.28	no	NA
2015-2016	84643	2	133	Male	13	Non-Hispanic Black	NA	NA	10218.32625	20	NA	NA	161.2379506	18	23	5.6	IGT	no	NA	0.66	0.54	0.07	7.66	190.33	0.19	0.36	0.11	NA	NA	yes	NA
2015-2016	84644	2	123	Female	80	Non-Hispanic White	High school graduate/GED or equivalent	Married	57720.75569	19.9	never	never	52.07488199	19	33	5.3	no	yes	No	NA	NA	NA	NA	NA	NA	NA	NA	0.56	0.12	no	NA
2015-2016	84645	1	127	Male	68	Other Hispanic	College graduate or above	Divorced	9294.14487	NA	former	NA	NA	NA	NA	NA	no	no	No	NA	NA	NA	NA	NA	NA	NA	NA	NA	NA	no	NA
2015-2016	84646	2	128	Female	50	Non-Hispanic White	College graduate or above	Widowed	141487.3518	22	never	NA	87.56232686	13	32	5.1	no	no	No	0.57	0.86	0.49	8.42	175.57	0.19	0.77	0.11	0.87	0.28	no	NA
2015-2016	84647	1	123	Male	0	Non-Hispanic White	NA	NA	8167.25238	NA	NA	NA	NA	NA	NA	NA	NA	no	NA	NA	NA	NA	NA	NA	NA	NA	NA	NA	NA	NA	NA
2015-2016	84648	2	129	Male	4	Non-Hispanic White	NA	NA	27436.55517	14.3	NA	NA	NA	NA	NA	NA	no	no	NA	0.38	4.72	0.1	17.54	176.73	NA	NA	NA	NA	NA	no	NA
2015-2016	84649	1	121	Male	80	Non-Hispanic White	College graduate or above	Widowed	43306.0114	40.3	former	moderate	NA	NA	NA	NA	DM	yes	Yes	NA	NA	NA	NA	NA	NA	NA	NA	NA	NA	no	NA
2015-2016	84650	2	124	Female	30	Non-Hispanic Black	College graduate or above	Married	22615.05472	26	now	former	NA	NA	NA	5	no	no	No	NA	NA	NA	NA	NA	NA	NA	NA	NA	NA	yes	NA
2015-2016	84651	2	128	Female	12	Non-Hispanic Black	NA	NA	23988.98441	20.9	NA	NA	168.2562576	12	20	5.9	no	no	NA	0.41	0.2	0.18	8.63	204.99	0.19	0.18	0.11	NA	NA	no	NA
2015-2016	84652	1	132	Male	59	Non-Hispanic Black	College graduate or above	Never married	24901.29332	28	now	former	63.12533042	23	23	6	no	yes	Yes	2.87	0.71	3.35	8.07	168.59	0.19	0.58	0.11	0.75	0.18	no	NA
2015-2016	84653	1	132	Female	7	Other Hispanic	NA	NA	17715.12585	NA	NA	NA	NA	NA	NA	NA	no	NA	NA	NA	NA	NA	NA	NA	NA	NA	NA	NA	NA	no	NA
2015-2016	84654	1	121	Female	8	Mexican American	NA	NA	11533.92191	14.3	NA	NA	NA	NA	NA	NA	no	no	NA	NA	NA	NA	NA	NA	NA	NA	NA	NA	NA	no	NA
2015-2016	84655	2	126	Male	4	Non-Hispanic Black	NA	NA	9851.19967	18.5	NA	NA	NA	NA	NA	NA	no	no	NA	1.36	0.2	0.07	6.81	158.12	0.19	0.08	0.11	NA	NA	no	NA
2015-2016	84656	1	130	Female	7	Non-Hispanic White	NA	NA	25648.31227	15.8	NA	NA	NA	NA	NA	NA	no	no	NA	NA	NA	NA	NA	NA	NA	NA	NA	NA	NA	no	NA
2015-2016	84657	2	124	Male	35	Mexican American	Some college or AA degree	Living with partner	30950.65113	23	never	never	125.2575532	23	28	5.7	no	no	No	NA	NA	NA	NA	NA	NA	NA	NA	NA	NA	no	NA
2015-2016	84658	2	128	Female	22	Non-Hispanic Black	Some college or AA degree	Never married	34632.15654	16.7	never	heavy	143.593036	10	21	5.2	no	no	No	0.76	0.2	0.42	12.2	190.35	0.19	0.08	0.11	NA	NA	no	NA
2015-2016	84659	2	131	Female	47	Non-Hispanic Black	College graduate or above	Divorced	20173.61283	48.2	never	mild	123.5312914	36	29	6.2	IGT	yes	No	0.41	0.79	0.41	12.03	168.91	0.52	0.27	0.11	0.29	0.13	no	NA
2015-2016	84660	1	123	Male	40	Non-Hispanic Black	College graduate or above	Married	24817.19772	29	never	mild	82.73181124	14	22	4.9	no	no	No	NA	NA	NA	NA	NA	NA	NA	NA	0.29	0.1	no	NA
2015-2016	84661	1	124	Male	41	Other Hispanic	High school graduate/GED or equivalent	Married	29509.3477	27.6	now	moderate	118.6235206	17	17	4.8	no	no	No	NA	NA	NA	NA	NA	NA	NA	NA	0.29	0.11	no	NA
2015-2016	84662	2	123	Female	63	Non-Hispanic Black	Some college or AA degree	Divorced	21409.96931	48.1	never	mild	58.5127601	19	19	6.3	DM	yes	No	1.05	0.87	0.4	8.37	180.97	0.19	0.54	0.11	0.29	0.11	yes	NA
2015-2016	84663	1	120	Male	18	Mexican American	NA	NA	18915.72485	20.4	never	never	135.4171163	17	34	5	no	no	NA	NA	NA	NA	NA	NA	NA	NA	NA	NA	NA	no	NA
2015-2016	84664	1	123	Male	5	Other Race - Including Multi-Racial	NA	NA	9245.64912	15	NA	NA	NA	NA	NA	NA	no	no	NA	2.74	0.32	0.07	7.55	173.9	0.19	0.08	0.11	NA	NA	no	NA
2015-2016	84665	2	121	Female	73	Non-Hispanic White	Some college or AA degree	Divorced	97971.53499	21.5	former	moderate	54.69952499	11	19	5.9	no	yes	No	NA	NA	NA	NA	NA	NA	NA	NA	0.65	0.58	no	NA
2015-2016	84666	2	126	Male	15	Non-Hispanic White	NA	NA	55228.96972	18.2	NA	NA	133.1930386	19	27	5.4	no	no	NA	0.54	0.78	0.21	8.57	182.06	0.19	0.5	0.11	NA	NA	no	NA
2015-2016	84667	2	121	Female	11	Non-Hispanic Black	NA	NA	12155.35896	17.1	NA	NA	NA	NA	NA	NA	no	no	NA	NA	NA	NA	NA	NA	NA	NA	NA	NA	NA	no	NA
2015-2016	84668	2	131	Female	56	Non-Hispanic Black	9-11th grade (Includes 12th grade with no diploma)	Never married	19294.27565	22.7	now	mild	112.0123745	16	22	5.4	no	yes	No	1.12	0.59	0.74	9.39	173.96	0.19	0.49	0.11	0.29	0.12	no	NA
2015-2016	84669	2	125	Female	3	Non-Hispanic White	NA	NA	39516.99346	16.1	NA	NA	NA	NA	NA	NA	no	no	NA	0.54	0.28	0.07	6.79	165.66	0.19	0.18	0.11	NA	NA	no	NA
2015-2016	84670	1	124	Male	2	Non-Hispanic White	NA	NA	19493.6224	16	NA	NA	NA	NA	NA	NA	no	no	NA	0.53	0.2	0.15	13.47	172	0.19	0.08	0.11	NA	NA	no	NA
2015-2016	84671	2	133	Female	25	Non-Hispanic White	College graduate or above	Married	71220.71823	25.7	never	mild	109.3738757	16	20	4.9	no	no	No	NA	NA	NA	NA	NA	NA	NA	NA	NA	NA	yes	NA
2015-2016	84672	1	125	Female	39	Non-Hispanic Black	High school graduate/GED or equivalent	Never married	26237.25812	35	never	heavy	114.2743282	15	19	5.6	no	yes	No	1.34	7.9	1.06	9.11	229.9	0.37	9.12	0.11	NA	NA	no	NA
2015-2016	84673	1	119	Male	29	Other Hispanic	Some college or AA degree	Never married	32645.75183	21.4	now	heavy	98.86188918	36	38	5.4	no	no	No	NA	NA	NA	NA	NA	NA	NA	NA	NA	NA	no	NA
2015-2016	84674	1	125	Female	0	Other Race - Including Multi-Racial	NA	NA	4576.370353	NA	NA	NA	NA	NA	NA	NA	NA	no	NA	NA	NA	NA	NA	NA	NA	NA	NA	NA	NA	NA	NA
2015-2016	84675	1	132	Male	33	Other Race - Including Multi-Racial	College graduate or above	Married	26965.24372	23.4	never	moderate	66.69752085	34	32	5.1	DM	no	No	NA	NA	NA	NA	NA	NA	NA	NA	NA	NA	no	NA
2015-2016	84676	2	132	Male	70	Non-Hispanic White	9-11th grade (Includes 12th grade with no diploma)	Married	14994.67014	NA	now	former	62.79267641	9	17	5.6	no	yes	Yes	NA	NA	NA	NA	NA	NA	NA	NA	0.29	0.69	no	NA
2015-2016	84677	2	131	Female	43	Non-Hispanic Black	College graduate or above	Divorced	18444.44601	30.7	former	mild	127.722133	18	26	5.4	no	yes	No	0.44	1.16	0.35	8.65	175.98	0.19	0.71	0.11	0.29	0.5	no	NA
2015-2016	84678	1	119	Female	15	Non-Hispanic Black	NA	NA	16571.82913	23.9	NA	NA	156.3185633	12	17	5.5	no	no	NA	NA	NA	NA	NA	NA	NA	NA	NA	NA	NA	no	NA
2015-2016	84679	2	128	Female	68	Non-Hispanic Black	9-11th grade (Includes 12th grade with no diploma)	Widowed	21903.34883	38.4	former	former	104.4517284	19	18	7.4	DM	yes	No	NA	NA	NA	NA	NA	NA	NA	NA	0.29	0.08	no	NA
2015-2016	84680	2	133	Male	60	Mexican American	Some college or AA degree	Married	7273.243799	32.8	former	heavy	74.20683279	35	24	6.1	no	yes	No	2.07	1.26	0.17	9.05	192.97	0.19	0.95	0.11	0.41	0.1	no	NA
2015-2016	84681	1	120	Female	5	Mexican American	NA	NA	11659.17343	15.1	NA	NA	NA	NA	NA	NA	no	no	NA	0.94	0.66	0.24	21.23	193.32	0.19	0.58	0.11	NA	NA	no	NA
2015-2016	84682	1	122	Male	6	Other Race - Including Multi-Racial	NA	NA	14252.32489	17.8	NA	NA	NA	NA	NA	NA	no	no	NA	NA	NA	NA	NA	NA	NA	NA	NA	NA	NA	no	NA
2015-2016	84683	2	119	Female	73	Other Hispanic	9-11th grade (Includes 12th grade with no diploma)	Widowed	9689.213686	38.8	never	mild	80.62690955	15	24	5.6	no	no	No	NA	NA	NA	NA	NA	NA	NA	NA	0.42	0.23	yes	NA
2015-2016	84684	2	130	Female	6	Other Race - Including Multi-Racial	NA	NA	18955.48991	20.1	NA	NA	NA	NA	NA	NA	no	no	NA	0.45	0.2	0.16	9.84	152.01	0.19	0.08	0.11	NA	NA	no	NA
2015-2016	84685	1	121	Female	27	Non-Hispanic White	High school graduate/GED or equivalent	Married	77584.16253	25.4	never	moderate	122.6863497	14	16	4.9	DM	no	No	0.32	0.34	0.17	10.24	200.64	0.53	0.18	0.11	NA	NA	no	NA
2015-2016	84686	2	121	Male	23	Mexican American	High school graduate/GED or equivalent	Never married	31590.34266	20.8	never	heavy	125.2731958	15	22	5.2	no	no	No	0.34	0.39	0.11	10.79	236.6	0.19	0.15	0.11	NA	NA	no	NA
2015-2016	84687	1	127	Female	10	Mexican American	NA	NA	10141.12242	NA	NA	NA	NA	NA	NA	NA	no	NA	NA	NA	NA	NA	NA	NA	NA	NA	NA	NA	NA	no	NA
2015-2016	84688	2	126	Female	18	Non-Hispanic Black	NA	NA	16474.21119	19.3	never	never	NA	NA	NA	NA	no	no	NA	NA	NA	NA	NA	NA	NA	NA	NA	NA	NA	yes	NA
2015-2016	84689	2	120	Female	47	Other Race - Including Multi-Racial	College graduate or above	Married	25700.66394	28.2	never	NA	106.0634946	31	34	6.1	no	no	No	2.12	0.2	0.33	12.94	155.52	0.19	0.23	0.11	0.29	0.2	no	NA
2015-2016	84690	1	119	Male	9	Other Race - Including Multi-Racial	NA	NA	8442.852036	22.8	NA	NA	NA	NA	NA	NA	no	no	NA	NA	NA	NA	NA	NA	NA	NA	NA	NA	NA	no	NA
2015-2016	84691	2	119	Female	80	Other Hispanic	Less than 9th grade	Widowed	8098.886819	25.1	former	mild	86.36302893	14	25	5.8	no	yes	No	0.78	3.08	0.49	11.72	199.01	0.19	2.62	0.11	0.29	0.22	no	NA
2015-2016	84692	2	131	Female	5	Non-Hispanic Black	NA	NA	10475.36571	18.9	NA	NA	NA	NA	NA	NA	no	no	NA	0.74	0.52	0.12	6.68	159.53	0.19	0.31	0.11	NA	NA	no	NA
2015-2016	84693	2	124	Female	4	Non-Hispanic Black	NA	NA	10708.2216	16.2	NA	NA	NA	NA	NA	NA	no	no	NA	NA	NA	NA	NA	NA	NA	NA	NA	NA	NA	no	NA
2015-2016	84694	1	130	Male	58	Non-Hispanic White	College graduate or above	Married	127439.18	28.4	never	heavy	68.31530513	15	17	5.2	no	no	No	NA	NA	NA	NA	NA	NA	NA	NA	2.34	2.14	no	NA
2015-2016	84695	1	128	Male	80	Mexican American	Less than 9th grade	Separated	9527.364182	38.8	never	former	56.76858376	22	20	5.7	no	yes	No	0.77	5.86	1.51	16.04	187.25	0.19	6.75	0.11	0.61	0.24	no	NA
2015-2016	84696	2	127	Male	61	Other Hispanic	High school graduate/GED or equivalent	Married	8943.542163	25.1	former	moderate	94.96768387	35	34	5.3	no	no	No	NA	NA	NA	NA	NA	NA	NA	NA	NA	0.09	no	NA
2015-2016	84697	2	131	Female	1	Non-Hispanic Black	NA	NA	6861.184078	NA	NA	NA	NA	NA	NA	NA	no	no	NA	1.07	0.2	0.07	8.46	165.51	0.19	0.08	0.11	NA	NA	no	NA
2015-2016	84698	1	126	Female	22	Other Race - Including Multi-Racial	9-11th grade (Includes 12th grade with no diploma)	Living with partner	89469.0695	30.9	now	mild	NA	NA	NA	NA	no	no	No	NA	NA	NA	NA	NA	NA	NA	NA	NA	NA	no	NA
2015-2016	84699	1	119	Male	5	Non-Hispanic Black	NA	NA	10499.05115	16.7	NA	NA	NA	NA	NA	NA	no	no	NA	1.99	0.41	0.11	6.48	138.81	0.19	0.36	0.11	NA	NA	yes	NA
2015-2016	84700	1	124	Female	48	Non-Hispanic Black	High school graduate/GED or equivalent	Married	18342.94975	34.8	never	NA	118.487358	22	22	7.8	DM	yes	No	NA	NA	NA	NA	NA	NA	NA	NA	0.79	0.19	no	NA
2015-2016	84701	2	133	Female	4	Other Race - Including Multi-Racial	NA	NA	7694.490474	14.5	NA	NA	NA	NA	NA	NA	no	no	NA	NA	NA	NA	NA	NA	NA	NA	NA	NA	NA	no	NA
2015-2016	84702	1	124	Male	47	Other Hispanic	Some college or AA degree	Married	33493.16633	22.5	former	mild	97.41304097	20	25	5.6	no	no	No	0.94	0.2	0.34	10.09	192.78	0.19	0.08	0.11	0.29	0.38	no	NA
2015-2016	84703	2	132	Male	75	Other Race - Including Multi-Racial	High school graduate/GED or equivalent	Married	17392.67804	34.3	former	former	57.06852712	50	31	6.2	no	yes	No	1.34	2.14	0.83	15.07	205.02	0.19	1.94	0.11	0.29	0.14	no	NA
2015-2016	84704	2	125	Female	55	Non-Hispanic White	Some college or AA degree	Married	114506.8058	33.8	now	former	99.27269326	20	22	5.6	no	yes	No	0.59	1.29	0.9	11.84	177.28	0.27	0.86	0.11	0.29	0.44	no	NA
2015-2016	84705	2	131	Male	75	Non-Hispanic Black	9-11th grade (Includes 12th grade with no diploma)	Married	13271.29905	NA	never	NA	NA	NA	NA	NA	no	no	No	NA	NA	NA	NA	NA	NA	NA	NA	NA	NA	no	NA
2015-2016	84706	2	130	Female	51	Non-Hispanic Black	Some college or AA degree	Married	23575.17436	39	former	mild	84.48162295	15	15	5	no	no	No	NA	NA	NA	NA	NA	NA	NA	NA	0.29	0.08	yes	NA
2015-2016	84707	2	124	Female	22	Non-Hispanic White	College graduate or above	Never married	93085.21562	NA	never	heavy	NA	NA	NA	NA	no	no	No	NA	NA	NA	NA	NA	NA	NA	NA	NA	NA	no	NA
2015-2016	84708	1	132	Female	14	Non-Hispanic White	NA	NA	104864.6756	18.5	NA	NA	NA	NA	NA	NA	no	no	NA	NA	NA	NA	NA	NA	NA	NA	NA	NA	NA	no	NA
2015-2016	84709	2	131	Male	18	Non-Hispanic Black	NA	NA	13286.58237	24.6	never	never	144.9724139	21	24	5.3	no	yes	NA	NA	NA	NA	NA	NA	NA	NA	NA	NA	NA	no	NA
2015-2016	84710	1	123	Female	71	Other Hispanic	High school graduate/GED or equivalent	Widowed	8136.353578	30.9	never	NA	67.23631284	50	37	5.9	no	yes	No	0.76	1.1	0.37	10.45	192.69	0.29	0.76	0.11	0.5	0.14	no	NA
2015-2016	84711	1	132	Male	41	Other Race - Including Multi-Racial	College graduate or above	Married	19710.85804	28.6	now	heavy	NA	NA	NA	NA	no	no	No	NA	NA	NA	NA	NA	NA	NA	NA	NA	NA	no	NA
2015-2016	84712	1	125	Male	34	Non-Hispanic Black	9-11th grade (Includes 12th grade with no diploma)	Never married	20879.11856	25.9	now	moderate	114.3979645	15	25	5.4	no	no	No	NA	NA	NA	NA	NA	NA	NA	NA	NA	NA	no	NA
2015-2016	84713	1	130	Female	2	Non-Hispanic White	NA	NA	27033.10854	14.4	NA	NA	NA	NA	NA	NA	no	no	NA	NA	NA	NA	NA	NA	NA	NA	NA	NA	NA	no	NA
2015-2016	84714	2	124	Female	4	Non-Hispanic White	NA	NA	41130.89586	15.4	NA	NA	NA	NA	NA	NA	no	no	NA	NA	NA	NA	NA	NA	NA	NA	NA	NA	NA	no	NA
2015-2016	84715	1	122	Male	60	Non-Hispanic White	High school graduate/GED or equivalent	Never married	41980.47035	23.5	now	moderate	NA	NA	NA	NA	no	no	No	NA	NA	NA	NA	NA	NA	NA	NA	NA	NA	no	NA
2015-2016	84716	1	120	Female	44	Non-Hispanic White	9-11th grade (Includes 12th grade with no diploma)	Married	50028.32733	42.1	former	former	118.0879408	17	19	5.5	IGT	yes	No	NA	NA	NA	NA	NA	NA	NA	NA	0.9	0.14	yes	NA
2015-2016	84717	1	126	Male	50	Non-Hispanic Black	9-11th grade (Includes 12th grade with no diploma)	Divorced	22476.24575	22.9	now	heavy	97.4560979	28	29	5.7	no	no	No	1.45	5.08	1.88	8.53	214.4	0.19	5.46	0.11	0.84	0.11	no	NA
2015-2016	84718	1	125	Male	1	Non-Hispanic White	NA	NA	11483.82307	NA	NA	NA	NA	NA	NA	NA	no	no	NA	0.68	0.2	0.07	11.46	164.23	0.19	0.08	0.11	NA	NA	no	NA
2015-2016	84719	2	126	Male	19	Non-Hispanic Black	NA	NA	13184.19957	30.3	never	mild	NA	NA	NA	NA	no	no	NA	NA	NA	NA	NA	NA	NA	NA	NA	NA	NA	no	NA
2015-2016	84720	1	126	Female	57	Mexican American	9-11th grade (Includes 12th grade with no diploma)	Never married	14971.52736	22.6	never	never	96.48718949	23	20	9.2	DM	no	No	2.03	0.28	0.26	6.28	177.7	0.19	0.18	0.11	0.29	0.27	no	NA
2015-2016	84721	2	131	Male	12	Non-Hispanic Black	NA	NA	12857.98294	18.9	NA	NA	NA	NA	NA	NA	no	no	NA	NA	NA	NA	NA	NA	NA	NA	NA	NA	NA	yes	NA
2015-2016	84722	2	127	Male	14	Non-Hispanic White	NA	NA	64287.36327	16.6	NA	NA	160.112371	23	45	5.1	no	no	NA	0.31	0.6	0.07	8.06	183.01	0.19	0.54	0.11	NA	NA	no	NA
2015-2016	84723	2	120	Male	47	Other Race - Including Multi-Racial	College graduate or above	Married	21521.62622	35	never	former	81.30245608	39	32	5.4	no	yes	No	NA	NA	NA	NA	NA	NA	NA	NA	0.29	0.13	no	NA
2015-2016	84724	1	121	Male	15	Mexican American	NA	NA	18143.88365	21.9	NA	NA	139.8892463	15	18	5.1	no	no	NA	NA	NA	NA	NA	NA	NA	NA	NA	NA	NA	no	NA
2015-2016	84725	1	128	Female	12	Mexican American	NA	NA	20477.13138	29.1	NA	NA	155.3744511	23	21	5.4	IGT	no	NA	0.31	0.39	0.07	9.5	220.87	0.19	0.2	0.11	NA	NA	no	NA
2015-2016	84726	2	121	Male	33	Other Race - Including Multi-Racial	College graduate or above	Married	25166.35433	17.7	never	never	120.5279598	27	23	5.2	no	no	No	0.46	1.43	0.07	13.07	186.28	0.19	1.39	0.11	NA	NA	no	NA
2015-2016	84727	1	121	Male	80	Non-Hispanic White	9-11th grade (Includes 12th grade with no diploma)	Married	20288.91676	30.9	former	mild	49.67850123	21	22	5.4	IGT	yes	No	8.29	0.73	0.64	5.13	188.89	0.19	0.51	0.11	0.29	0.16	no	NA
2015-2016	84728	2	132	Male	2	Non-Hispanic White	NA	NA	20720.1655	18.4	NA	NA	NA	NA	NA	NA	no	no	NA	1.03	0.2	0.07	8.15	194.91	0.19	0.08	0.11	NA	NA	no	NA
2015-2016	84729	2	127	Female	9	Non-Hispanic White	NA	NA	38899.94539	16.2	NA	NA	NA	NA	NA	NA	no	no	NA	1.09	0.2	0.3	10.55	172.83	0.19	0.14	0.11	NA	NA	no	NA
2015-2016	84730	1	124	Female	2	Other Hispanic	NA	NA	10222.63561	16.2	NA	NA	NA	NA	NA	NA	no	no	NA	0.18	0.41	0.07	14.96	173.81	0.19	0.23	0.11	NA	NA	no	NA
2015-2016	84731	1	126	Male	12	Non-Hispanic Black	NA	NA	17098.26726	NA	NA	NA	NA	NA	NA	NA	no	NA	NA	NA	NA	NA	NA	NA	NA	NA	NA	NA	NA	no	NA
2015-2016	84732	1	123	Male	80	Non-Hispanic White	9-11th grade (Includes 12th grade with no diploma)	Married	33809.45084	25.2	never	former	43.69743929	12	19	7.3	DM	yes	No	2.72	0.28	0.35	13.04	142.61	0.19	0.08	0.11	0.29	0.3	no	NA
2015-2016	84733	1	121	Female	10	Other Hispanic	NA	NA	9793.625027	19.3	NA	NA	NA	NA	NA	NA	no	no	NA	0.29	0.28	0.16	21.93	202.58	0.19	0.08	0.11	NA	NA	no	NA
2015-2016	84734	2	125	Female	36	Non-Hispanic White	High school graduate/GED or equivalent	Living with partner	109550.851	44.2	now	heavy	121.7909859	13	14	6.8	DM	yes	No	NA	NA	NA	NA	NA	NA	NA	NA	NA	NA	no	NA
2015-2016	84735	2	124	Male	59	Non-Hispanic White	Some college or AA degree	Divorced	38962.54252	24.2	now	mild	91.92273223	34	40	4.6	IFG	yes	No	NA	NA	NA	NA	NA	NA	NA	NA	0.29	0.1	no	NA
2015-2016	84736	2	131	Female	54	Non-Hispanic Black	Some college or AA degree	Never married	23297.81937	37.2	now	heavy	120.8473001	27	45	6.5	DM	yes	No	NA	NA	NA	NA	NA	NA	NA	NA	0.29	0.12	no	NA
2015-2016	84737	2	122	Male	9	Other Race - Including Multi-Racial	NA	NA	7132.849449	15.7	NA	NA	NA	NA	NA	NA	no	no	NA	0.36	0.51	0.07	10.94	195.48	0.19	0.22	0.11	NA	NA	no	NA
2015-2016	84738	2	121	Male	45	Non-Hispanic White	High school graduate/GED or equivalent	Married	116413.2871	26	never	moderate	97.52207064	23	25	5	no	yes	No	8.34	1.6	0.17	7.52	201.91	0.19	1.22	0.11	0.29	0.11	no	NA
2015-2016	84739	1	129	Male	15	Other Hispanic	NA	NA	14975.45517	20.4	NA	NA	136.0307602	25	25	5.4	no	no	NA	NA	NA	NA	NA	NA	NA	NA	NA	NA	NA	yes	NA
2015-2016	84740	2	124	Male	10	Non-Hispanic White	NA	NA	55126.67957	14.8	NA	NA	NA	NA	NA	NA	no	no	NA	0.82	0.57	0.17	7.57	167.07	0.19	0.26	0.11	NA	NA	no	NA
2015-2016	84741	2	132	Female	63	Non-Hispanic Black	Some college or AA degree	Divorced	20342.69865	34.7	never	never	76.632817	25	26	6.2	IFG	yes	No	NA	NA	NA	NA	NA	NA	NA	NA	0.29	0.18	no	NA
2015-2016	84742	2	128	Female	80	Non-Hispanic White	College graduate or above	Widowed	32188.85374	25.8	never	never	88.8710481	15	26	5.6	no	yes	No	NA	NA	NA	NA	NA	NA	NA	NA	0.29	0.82	yes	NA
2015-2016	84743	2	122	Male	2	Other Race - Including Multi-Racial	NA	NA	13957.20132	15.6	NA	NA	NA	NA	NA	NA	no	no	NA	NA	NA	NA	NA	NA	NA	NA	NA	NA	NA	no	NA
2015-2016	84744	1	119	Female	0	Non-Hispanic Black	NA	NA	4950.447613	NA	NA	NA	NA	NA	NA	NA	NA	no	NA	NA	NA	NA	NA	NA	NA	NA	NA	NA	NA	NA	NA
2015-2016	84745	2	133	Female	42	Mexican American	Less than 9th grade	Married	26554.8518	23.4	never	NA	110.4167532	22	25	5.3	no	no	No	7.55	2.08	0.35	16.61	221.82	0.49	1.34	0.11	0.75	0.36	no	NA
2015-2016	84746	2	130	Male	6	Other Race - Including Multi-Racial	NA	NA	14424.81381	15.1	NA	NA	NA	NA	NA	NA	no	no	NA	0.57	0.47	0.07	6.76	162.64	0.19	0.28	0.11	NA	NA	no	NA
2015-2016	84747	2	132	Female	66	Non-Hispanic White	Some college or AA degree	Separated	40961.36412	24.5	former	mild	51.31352312	23	24	5.6	no	yes	No	NA	NA	NA	NA	NA	NA	NA	NA	0.29	0.1	no	NA
2015-2016	84748	2	125	Male	22	Other Hispanic	Some college or AA degree	Living with partner	33899.26297	32.5	never	moderate	94.78465139	23	22	5.1	no	no	No	NA	NA	NA	NA	NA	NA	NA	NA	NA	NA	yes	NA
2015-2016	84749	1	124	Male	14	Other Hispanic	NA	NA	18791.01165	38.2	NA	NA	140.8753739	26	26	5.5	no	yes	NA	NA	NA	NA	NA	NA	NA	NA	NA	NA	NA	no	NA
2015-2016	84750	1	130	Female	10	Non-Hispanic White	NA	NA	26948.93663	19.4	NA	NA	NA	NA	NA	NA	no	no	NA	0.62	0.31	0.07	10.03	168.3	0.19	0.2	0.11	NA	NA	no	NA
2015-2016	84751	1	126	Male	54	Non-Hispanic White	Some college or AA degree	Never married	136825.327	32.3	never	former	65.49541645	22	21	5.5	IFG	no	No	NA	NA	NA	NA	NA	NA	NA	NA	0.29	0.15	no	NA
2015-2016	84752	1	131	Male	62	Non-Hispanic White	High school graduate/GED or equivalent	Married	105838.7959	31.9	now	mild	67.82159893	24	26	5.7	no	no	No	1.94	0.2	0.78	7.88	179.19	0.19	0.19	0.11	0.29	0.11	no	NA
2015-2016	84753	2	123	Male	33	Non-Hispanic White	Less than 9th grade	Married	31148.4884	31.1	now	mild	122.5672179	21	25	5	no	no	No	1.24	0.53	0.48	6.72	169.95	0.19	0.31	0.11	NA	NA	no	NA
2015-2016	84754	2	125	Male	70	Non-Hispanic White	9-11th grade (Includes 12th grade with no diploma)	Married	68641.24956	28	former	former	58.53274396	96	81	7.6	DM	yes	Yes	1.39	0.2	0.56	9.72	201.72	0.19	0.08	0.11	0.29	0.15	no	NA
2015-2016	84755	1	120	Female	65	Other Race - Including Multi-Racial	College graduate or above	Married	23922.70506	22.3	never	mild	88.16012281	20	27	7.1	DM	yes	Yes	NA	NA	NA	NA	NA	NA	NA	NA	0.29	0.15	no	NA
2015-2016	84756	2	122	Male	36	Other Race - Including Multi-Racial	College graduate or above	Married	25298.34523	29.1	never	mild	112.0971449	34	31	5.5	no	yes	No	NA	NA	NA	NA	NA	NA	NA	NA	NA	NA	no	NA
2015-2016	84757	2	121	Male	56	Non-Hispanic White	Some college or AA degree	Married	140767.9396	38	never	never	90.27025043	29	27	6.2	no	no	No	NA	NA	NA	NA	NA	NA	NA	NA	0.29	0.18	yes	NA
2015-2016	84758	2	120	Male	2	Other Race - Including Multi-Racial	NA	NA	12373.09303	16.1	NA	NA	NA	NA	NA	NA	no	no	NA	NA	NA	NA	NA	NA	NA	NA	NA	NA	NA	no	NA
2015-2016	84759	2	124	Female	34	Mexican American	Some college or AA degree	Living with partner	31832.85942	28.5	never	never	124.2760482	19	23	5.7	IGT	no	No	NA	NA	NA	NA	NA	NA	NA	NA	NA	NA	no	NA
2015-2016	84760	2	123	Female	23	Non-Hispanic White	High school graduate/GED or equivalent	Married	50183.18269	23.3	never	mild	NA	NA	NA	NA	NA	yes	No	NA	NA	NA	NA	NA	NA	NA	NA	NA	NA	no	NA
2015-2016	84761	1	125	Male	4	Non-Hispanic White	NA	NA	38464.90078	15.9	NA	NA	NA	NA	NA	NA	no	no	NA	0.79	0.46	0.07	9.47	141.61	0.19	0.08	0.11	NA	NA	yes	NA
2015-2016	84762	2	127	Male	16	Mexican American	NA	NA	25741.55091	23.8	NA	NA	141.3968052	14	25	5.4	no	no	NA	0.8	0.35	0.11	10.6	202.1	0.19	0.22	0.11	NA	NA	no	NA
2015-2016	84763	1	128	Female	56	Mexican American	Less than 9th grade	Married	18497.75868	25	never	never	99.06670267	74	56	8.1	DM	yes	No	1.36	0.33	0.16	7.08	183.7	0.19	0.28	0.11	0.29	0.14	no	NA
2015-2016	84764	2	121	Male	41	Other Race - Including Multi-Racial	College graduate or above	Married	20034.02526	27.2	former	mild	107.7092766	21	16	5.5	IFG	no	No	NA	NA	NA	NA	NA	NA	NA	NA	2.48	0.12	no	NA
2015-2016	84765	1	124	Female	44	Other Hispanic	9-11th grade (Includes 12th grade with no diploma)	Married	18887.47023	43.3	now	heavy	110.0195376	163	151	10.9	DM	yes	No	NA	NA	NA	NA	NA	NA	NA	NA	0.48	0.3	no	NA
2015-2016	84766	1	123	Female	40	Non-Hispanic Black	Some college or AA degree	Married	23985.2893	36.7	never	moderate	106.6512043	28	25	5.1	no	no	No	NA	NA	NA	NA	NA	NA	NA	NA	0.29	0.22	yes	NA
2015-2016	84767	1	126	Male	20	Non-Hispanic Black	Some college or AA degree	Married	28107.71298	50.4	never	heavy	109.9148286	34	38	5.6	no	no	No	NA	NA	NA	NA	NA	NA	NA	NA	NA	NA	no	NA
2015-2016	84768	1	121	Female	33	Mexican American	High school graduate/GED or equivalent	Never married	30480.73742	37.2	never	heavy	116.4380685	22	26	5.3	no	no	No	NA	NA	NA	NA	NA	NA	NA	NA	NA	NA	no	NA
2015-2016	84769	2	127	Male	3	Mexican American	NA	NA	28927.74753	14.7	NA	NA	NA	NA	NA	NA	no	no	NA	0.51	0.2	0.07	8.29	166.43	0.19	0.08	0.11	NA	NA	no	NA
2015-2016	84770	2	132	Male	52	Non-Hispanic Black	Some college or AA degree	Divorced	19875.97473	29.3	former	mild	93.88795021	26	24	5.8	no	yes	No	NA	NA	NA	NA	NA	NA	NA	NA	0.29	0.11	no	NA
2015-2016	84771	1	120	Male	31	Other Race - Including Multi-Racial	College graduate or above	Married	17648.9447	25.5	never	mild	121.5696317	20	19	5.5	no	no	No	0.61	1.96	0.32	10.3	190.08	0.38	1.7	0.11	NA	NA	no	NA
2015-2016	84772	2	130	Female	12	Non-Hispanic Black	NA	NA	18931.31173	NA	NA	NA	NA	NA	NA	NA	no	no	NA	NA	NA	NA	NA	NA	NA	NA	NA	NA	NA	yes	NA
2015-2016	84773	1	122	Female	15	Other Hispanic	NA	NA	18629.19616	28.3	NA	NA	136.3410748	25	22	5	no	no	NA	0.46	0.9	0.16	9.35	197.31	0.19	0.79	0.11	NA	NA	no	NA
2015-2016	84774	2	129	Female	48	Non-Hispanic Black	High school graduate/GED or equivalent	Divorced	23179.8468	34.6	now	former	109.0050149	18	20	6	no	yes	No	1.98	0.39	3.35	8.04	167.54	0.19	0.2	0.11	0.29	0.14	no	NA
2015-2016	84775	1	129	Male	28	Non-Hispanic Black	Some college or AA degree	Never married	29569.20913	24.6	never	mild	137.7467773	25	23	5.7	IFG	no	No	NA	NA	NA	NA	NA	NA	NA	NA	NA	NA	no	NA
2015-2016	84776	1	123	Male	47	Non-Hispanic Black	Some college or AA degree	Married	16792.15255	23.4	now	mild	118.2533838	29	28	8.4	DM	no	No	NA	NA	NA	NA	NA	NA	NA	NA	0.29	0.11	no	NA
2015-2016	84777	2	131	Male	43	Non-Hispanic Black	9-11th grade (Includes 12th grade with no diploma)	Married	18726.03516	37.7	never	heavy	81.79705472	25	29	5.8	no	no	No	NA	NA	NA	NA	NA	NA	NA	NA	0.29	0.11	no	NA
2015-2016	84778	1	132	Female	20	Non-Hispanic Black	Some college or AA degree	Never married	36204.78852	21.7	now	mild	144.9268865	12	19	5	no	no	No	NA	NA	NA	NA	NA	NA	NA	NA	NA	NA	yes	NA
2015-2016	84779	1	128	Male	1	Mexican American	NA	NA	10154.18244	NA	NA	NA	NA	NA	NA	NA	no	no	NA	1.33	0.41	0.07	14.12	152.2	0.19	0.32	0.11	NA	NA	no	NA
2015-2016	84780	2	133	Female	29	Other Hispanic	Some college or AA degree	Living with partner	16993.41617	34.9	now	former	133.9083807	9	14	4.6	NA	no	No	0.73	0.38	1.21	15.05	177.38	0.19	0.08	0.11	NA	NA	no	NA
2015-2016	84781	2	125	Male	1	Other Hispanic	NA	NA	11875.20976	NA	NA	NA	NA	NA	NA	NA	no	no	NA	0.32	0.28	0.07	10.64	140.2	0.19	0.27	0.11	NA	NA	no	NA
2015-2016	84782	2	122	Male	2	Other Hispanic	NA	NA	12278.26729	NA	NA	NA	NA	NA	NA	NA	no	no	NA	NA	NA	NA	NA	NA	NA	NA	NA	NA	NA	no	NA
2015-2016	84783	1	129	Female	47	Other Hispanic	Less than 9th grade	Living with partner	24432.80437	29.6	never	never	115.6254125	32	27	5.6	IFG	no	No	NA	NA	NA	NA	NA	NA	NA	NA	0.29	0.16	no	NA
2015-2016	84784	2	133	Male	42	Mexican American	High school graduate/GED or equivalent	Married	22138.26728	23.9	never	former	94.70532916	21	22	5.9	no	no	No	NA	NA	NA	NA	NA	NA	NA	NA	0.29	0.08	no	NA
2015-2016	84785	1	131	Male	66	Non-Hispanic White	Some college or AA degree	Living with partner	25229.21968	28.2	now	moderate	89.93335017	25	26	6.5	DM	yes	No	2.53	0.2	0.37	11.72	189.26	0.19	0.08	0.11	0.29	0.11	no	NA
2015-2016	84786	1	121	Female	50	Non-Hispanic White	Some college or AA degree	Married	130785.2336	28.9	former	moderate	104.9250371	17	23	5.4	no	no	No	NA	NA	NA	NA	NA	NA	NA	NA	0.29	0.1	no	NA
2015-2016	84787	2	131	Female	78	Non-Hispanic Black	High school graduate/GED or equivalent	Married	17309.35911	29.4	now	never	81.66523324	12	16	6.6	DM	yes	No	NA	NA	NA	NA	NA	NA	NA	NA	0.29	0.12	no	NA
2015-2016	84788	1	125	Male	71	Non-Hispanic White	9-11th grade (Includes 12th grade with no diploma)	Living with partner	66368.94797	31.7	now	former	63.00358189	34	28	8.9	DM	yes	No	1.58	0.35	1.35	15.34	230.91	0.19	0.3	0.11	0.29	0.17	no	NA
2015-2016	84789	1	129	Female	0	Other Hispanic	NA	NA	5808.707089	NA	NA	NA	NA	NA	NA	NA	NA	no	NA	NA	NA	NA	NA	NA	NA	NA	NA	NA	NA	NA	NA
2015-2016	84790	1	123	Male	41	Mexican American	Less than 9th grade	Married	29879.48927	22.9	now	former	108.7559899	48	34	5.1	no	no	No	NA	NA	NA	NA	NA	NA	NA	NA	0.43	0.12	no	NA
2015-2016	84791	1	123	Male	20	Non-Hispanic Black	Some college or AA degree	Never married	31689.35318	22	never	mild	127.7789876	23	24	5.4	no	no	No	0.54	0.29	0.25	9.68	214.13	0.19	0.16	0.11	NA	NA	no	NA
2015-2016	84792	2	133	Male	5	Non-Hispanic Black	NA	NA	11563.30964	NA	NA	NA	NA	NA	NA	NA	no	NA	NA	NA	NA	NA	NA	NA	NA	NA	NA	NA	NA	no	NA
2015-2016	84793	1	130	Male	28	Non-Hispanic White	Some college or AA degree	Living with partner	71202.21206	25.6	never	mild	116.3569822	21	19	4.9	IFG	yes	No	0.77	0.2	0.12	8.91	211.59	0.19	0.08	0.11	NA	NA	no	NA
2015-2016	84794	1	122	Male	1	Mexican American	NA	NA	12169.55845	NA	NA	NA	NA	NA	NA	NA	no	no	NA	NA	NA	NA	NA	NA	NA	NA	NA	NA	NA	no	NA
2015-2016	84795	1	126	Female	38	Non-Hispanic White	College graduate or above	Married	143861.7956	30.3	never	never	114.7557153	19	18	5.4	IFG	no	No	NA	NA	NA	NA	NA	NA	NA	NA	NA	NA	no	NA
2015-2016	84796	1	123	Female	51	Non-Hispanic White	College graduate or above	Married	95411.80889	39.2	former	heavy	81.90912415	21	26	5.6	no	no	No	1	2.5	0.35	9	203.7	0.45	2.43	0.11	0.29	0.12	no	NA
2015-2016	84797	2	124	Female	25	Non-Hispanic White	Some college or AA degree	Never married	106959.7058	22	former	moderate	127.7969967	16	23	5.4	no	no	No	0.37	0.76	0.18	7.76	191.39	0.19	0.71	0.11	NA	NA	no	NA
2015-2016	84798	1	129	Female	10	Other Race - Including Multi-Racial	NA	NA	13634.99095	16	NA	NA	NA	NA	NA	NA	no	no	NA	0.45	0.33	0.1	15.51	168.23	0.19	0.21	0.11	NA	NA	no	NA
2015-2016	84799	2	120	Male	5	Mexican American	NA	NA	16444.72325	NA	NA	NA	NA	NA	NA	NA	no	NA	NA	NA	NA	NA	NA	NA	NA	NA	NA	NA	NA	no	NA
2015-2016	84800	1	121	Male	19	Mexican American	NA	NA	14494.45178	22.8	never	never	115.5756086	20	26	5	no	no	NA	NA	NA	NA	NA	NA	NA	NA	NA	NA	NA	no	NA
2015-2016	84801	2	125	Male	7	Other Hispanic	NA	NA	17145.06604	NA	NA	NA	NA	NA	NA	NA	no	NA	NA	NA	NA	NA	NA	NA	NA	NA	NA	NA	NA	yes	NA
2015-2016	84802	2	124	Female	76	Non-Hispanic White	Some college or AA degree	Widowed	95109.32738	25.3	former	moderate	84.83230785	13	16	6.3	DM	yes	No	2.21	0.5	0.57	6.87	222.45	0.19	0.34	0.11	0.29	0.1	no	NA
2015-2016	84803	1	127	Male	44	Non-Hispanic White	Some college or AA degree	Married	53057.38775	21.7	now	heavy	108.6449972	28	24	5.4	no	yes	No	NA	NA	NA	NA	NA	NA	NA	NA	0.29	0.1	no	NA
2015-2016	84804	2	126	Male	71	Non-Hispanic Black	High school graduate/GED or equivalent	Married	10871.66508	23.2	never	former	83.11322499	27	24	5.7	IFG	no	No	NA	NA	NA	NA	NA	NA	NA	NA	0.29	0.11	no	NA
2015-2016	84805	1	133	Female	53	Non-Hispanic Black	9-11th grade (Includes 12th grade with no diploma)	Married	19353.65944	33	now	heavy	110.5673244	24	22	8.7	DM	yes	No	NA	NA	NA	NA	NA	NA	NA	NA	0.29	0.12	no	NA
2015-2016	84806	1	129	Male	18	Other Race - Including Multi-Racial	NA	NA	12553.95757	24.3	never	never	130.4155185	13	16	4.9	no	no	NA	NA	NA	NA	NA	NA	NA	NA	NA	NA	NA	no	NA
2015-2016	84807	2	129	Male	10	Other Hispanic	NA	NA	10042.89458	14.9	NA	NA	NA	NA	NA	NA	no	no	NA	0.59	0.77	0.1	11.68	197.09	0.19	0.52	0.11	NA	NA	no	NA
2015-2016	84808	1	129	Male	45	Other Race - Including Multi-Racial	College graduate or above	Married	22956.96823	22.2	former	mild	104.7249358	20	16	5.2	no	no	No	1.09	2.66	0.71	11.9	175.07	0.19	2.88	0.11	0.29	0.12	no	NA
2015-2016	84809	2	132	Female	1	Mexican American	NA	NA	10643.89181	NA	NA	NA	NA	NA	NA	NA	no	no	NA	0.85	0.55	0.07	11.4	162.11	0.19	0.5	0.11	NA	NA	no	NA
2015-2016	84810	2	126	Male	18	Non-Hispanic Black	NA	NA	14942.00134	24	never	never	131.2037489	25	27	5.7	no	no	NA	NA	NA	NA	NA	NA	NA	NA	NA	NA	NA	no	NA
2015-2016	84811	2	128	Male	2	Other Hispanic	NA	NA	14683.76019	16	NA	NA	NA	NA	NA	NA	no	no	NA	NA	NA	NA	NA	NA	NA	NA	NA	NA	NA	no	NA
2015-2016	84812	1	130	Male	6	Non-Hispanic White	NA	NA	45147.13421	14.5	NA	NA	NA	NA	NA	NA	no	no	NA	NA	NA	NA	NA	NA	NA	NA	NA	NA	NA	no	NA
2015-2016	84813	2	123	Male	31	Non-Hispanic White	High school graduate/GED or equivalent	Living with partner	133661.536	28.7	now	NA	116.1043012	47	32	5.9	no	yes	No	2.77	0.52	2.94	8.76	187.21	0.19	0.24	0.11	NA	NA	yes	NA
2015-2016	84814	2	133	Male	3	Mexican American	NA	NA	18225.6549	NA	NA	NA	NA	NA	NA	NA	no	NA	NA	NA	NA	NA	NA	NA	NA	NA	NA	NA	NA	no	NA
2015-2016	84815	1	121	Female	15	Non-Hispanic White	NA	NA	27649.2764	18.4	NA	NA	98.27548579	15	24	5	no	no	NA	0.42	0.2	0.07	10.87	225.43	0.4	0.08	0.11	NA	NA	no	NA
2015-2016	84816	2	131	Female	28	Non-Hispanic White	Some college or AA degree	Married	66254.43938	18.4	former	former	114.3273119	16	21	5	no	no	No	NA	NA	NA	NA	NA	NA	NA	NA	NA	NA	no	NA
2015-2016	84817	1	127	Male	75	Mexican American	College graduate or above	Widowed	11138.89926	26.5	now	mild	85.65005272	24	33	5.4	no	no	No	0.6	0.56	0.3	8.85	191.29	0.34	0.08	0.11	0.29	0.17	yes	NA
2015-2016	84818	1	130	Female	33	Non-Hispanic White	Some college or AA degree	Married	50410.76566	22.6	now	moderate	105.0659896	16	31	5.3	no	no	No	1.16	1.16	0.88	9.39	196.9	0.32	0.76	0.11	NA	NA	no	NA
2015-2016	84819	1	120	Female	0	Other Race - Including Multi-Racial	NA	NA	13263.43612	NA	NA	NA	NA	NA	NA	NA	NA	no	NA	NA	NA	NA	NA	NA	NA	NA	NA	NA	NA	NA	NA
2015-2016	84820	2	133	Male	44	Non-Hispanic Black	Some college or AA degree	Married	28535.49337	34.3	never	mild	106.637703	24	29	6	IFG	no	No	NA	NA	NA	NA	NA	NA	NA	NA	0.29	0.08	yes	NA
2015-2016	84821	1	130	Female	4	Non-Hispanic White	NA	NA	40051.88409	NA	NA	NA	NA	NA	NA	NA	no	NA	NA	NA	NA	NA	NA	NA	NA	NA	NA	NA	NA	no	NA
2015-2016	84822	2	132	Male	13	Non-Hispanic Black	NA	NA	13487.7556	15.3	NA	NA	178.2184248	22	32	5.3	no	no	NA	0.86	0.42	0.12	10.41	210.09	0.34	0.12	0.11	NA	NA	yes	NA
2015-2016	84823	2	126	Male	5	Non-Hispanic White	NA	NA	33915.57875	NA	NA	NA	NA	NA	NA	NA	no	NA	NA	NA	NA	NA	NA	NA	NA	NA	NA	NA	NA	no	NA
2015-2016	84824	2	131	Female	0	Non-Hispanic Black	NA	NA	5586.543464	NA	NA	NA	NA	NA	NA	NA	NA	no	NA	NA	NA	NA	NA	NA	NA	NA	NA	NA	NA	NA	NA
2015-2016	84825	2	131	Female	41	Non-Hispanic Black	Some college or AA degree	Married	17291.66814	56.4	never	moderate	107.5275259	14	18	5.7	no	yes	No	NA	NA	NA	NA	NA	NA	NA	NA	0.29	0.31	no	NA
2015-2016	84826	1	119	Female	45	Other Race - Including Multi-Racial	High school graduate/GED or equivalent	Married	11282.84836	20.9	never	never	120.5226308	19	18	5.8	DM	no	No	1.45	13.08	0.88	17.2	253.14	0.39	12.68	0.19	0.29	0.16	no	NA
2015-2016	84827	2	124	Male	1	Non-Hispanic Black	NA	NA	8725.824782	NA	NA	NA	NA	NA	NA	NA	no	no	NA	NA	NA	NA	NA	NA	NA	NA	NA	NA	NA	no	NA
2015-2016	84828	1	129	Female	61	Other Hispanic	College graduate or above	Married	9440.214707	33.9	never	never	64.03600944	58	39	6.6	DM	yes	No	0.75	0.61	0.32	10.59	176.55	0.19	0.47	0.11	0.29	0.11	no	NA
2015-2016	84829	1	131	Male	24	Non-Hispanic White	Some college or AA degree	Married	38559.4021	30.7	never	heavy	85.85684466	15	20	5	no	no	No	NA	NA	NA	NA	NA	NA	NA	NA	NA	NA	yes	NA
2015-2016	84830	2	133	Male	25	Non-Hispanic White	College graduate or above	Married	42427.01129	22.7	never	mild	124.1578009	18	18	5.1	no	no	No	NA	NA	NA	NA	NA	NA	NA	NA	NA	NA	yes	NA
2015-2016	84831	2	132	Male	54	Mexican American	Less than 9th grade	Separated	24790.07541	30.1	now	former	85.98739162	74	37	6.7	DM	no	No	1.71	1.75	0.95	12.75	199.91	0.19	1.53	0.11	0.29	0.11	no	NA
2015-2016	84832	1	132	Male	58	Non-Hispanic White	College graduate or above	Never married	168851.1161	23	never	never	78.77010277	25	21	6.7	DM	no	No	0.45	0.28	0.2	8.94	200.44	0.19	0.08	0.11	0.29	0.11	no	NA
2015-2016	84833	1	121	Female	32	Non-Hispanic Black	Some college or AA degree	Married	21168.99063	21.1	never	mild	120.0339056	19	25	4.6	no	no	No	0.37	1.19	0.24	6.47	176.66	0.19	1.2	0.11	NA	NA	no	NA
2015-2016	84834	2	120	Female	7	Other Hispanic	NA	NA	13438.41139	16.8	NA	NA	NA	NA	NA	NA	no	no	NA	0.58	1.33	0.07	11.64	164.97	0.19	1.11	0.11	NA	NA	yes	NA
2015-2016	84835	2	130	Male	39	Non-Hispanic Black	9-11th grade (Includes 12th grade with no diploma)	Living with partner	22779.75652	27.4	now	heavy	126.276665	27	32	4.7	no	no	No	0.7	0.2	0.25	6.94	182.72	0.19	0.16	0.11	NA	NA	no	NA
2015-2016	84836	2	121	Female	10	Other Hispanic	NA	NA	15121.07974	19.2	NA	NA	NA	NA	NA	NA	no	no	NA	0.96	0.51	0.07	15.16	179.73	0.19	0.39	0.11	NA	NA	no	NA
2015-2016	84837	1	120	Female	45	Mexican American	9-11th grade (Includes 12th grade with no diploma)	Married	15893.28017	29.8	never	never	108.6758107	19	18	5.9	no	no	No	0.51	0.33	0.4	18.53	173.5	0.19	0.24	0.11	0.29	0.29	no	NA
2015-2016	84838	2	122	Male	23	Other Race - Including Multi-Racial	College graduate or above	Never married	22956.39606	19.4	never	never	128.5970817	15	21	4.7	no	no	No	NA	NA	NA	NA	NA	NA	NA	NA	NA	NA	no	NA
2015-2016	84839	1	129	Male	2	Other Hispanic	NA	NA	12308.92531	16.6	NA	NA	NA	NA	NA	NA	no	no	NA	0.34	0.2	0.13	11.95	144.6	0.19	0.08	0.11	NA	NA	no	NA
2015-2016	84840	1	123	Female	9	Non-Hispanic Black	NA	NA	10097.06006	14.6	NA	NA	NA	NA	NA	NA	no	no	NA	0.62	0.46	0.18	7.66	190.31	0.19	0.12	0.11	NA	NA	no	NA
2015-2016	84841	2	126	Female	27	Non-Hispanic Black	High school graduate/GED or equivalent	Never married	25123.43652	23.2	former	NA	11.56261833	19	27	3.8	no	yes	No	NA	NA	NA	NA	NA	NA	NA	NA	NA	NA	no	NA
2015-2016	84842	1	132	Male	50	Mexican American	High school graduate/GED or equivalent	Married	27245.54281	31	former	heavy	112.0362244	47	41	6	IFG	no	No	3.44	0.33	0.13	7.85	157.15	0.19	0.25	0.11	0.29	0.11	no	NA
2015-2016	84843	2	122	Male	24	Other Race - Including Multi-Racial	College graduate or above	Never married	26841.32463	25.9	never	mild	120.2298678	16	20	5	no	no	No	0.89	10.63	0.81	11.07	215.59	0.34	11.13	0.11	NA	NA	yes	NA
2015-2016	84844	1	129	Male	17	Non-Hispanic Black	NA	NA	21742.82511	23	NA	NA	155.0615475	16	24	NA	no	no	NA	0.41	1.77	0.16	9.26	180.48	0.19	1.71	0.11	NA	NA	no	NA
2015-2016	84845	1	123	Male	8	Non-Hispanic White	NA	NA	20640.10055	19.6	NA	NA	NA	NA	NA	NA	no	no	NA	0.48	0.35	0.19	10.68	162.46	0.29	0.08	0.11	NA	NA	no	NA
2015-2016	84846	2	125	Male	24	Other Race - Including Multi-Racial	College graduate or above	Never married	16084.94476	25.1	now	heavy	92.44528999	49	76	5.5	no	no	No	NA	NA	NA	NA	NA	NA	NA	NA	NA	NA	no	NA
2015-2016	84847	2	127	Female	28	Mexican American	High school graduate/GED or equivalent	Married	42956.165	24.2	never	heavy	120.6004006	12	15	4.8	no	no	No	0.71	1.83	0.16	7.41	200.01	0.19	1.41	0.11	NA	NA	yes	NA
2015-2016	84848	1	123	Female	6	Other Race - Including Multi-Racial	NA	NA	8397.144574	15.9	NA	NA	NA	NA	NA	NA	no	no	NA	NA	NA	NA	NA	NA	NA	NA	NA	NA	NA	no	NA
2015-2016	84849	2	130	Male	36	Non-Hispanic Black	Some college or AA degree	Never married	27141.18886	20.3	never	mild	114.1950867	22	28	6	no	no	No	NA	NA	NA	NA	NA	NA	NA	NA	NA	NA	no	NA
2015-2016	84850	1	120	Female	53	Mexican American	Less than 9th grade	Married	17478.74241	27.8	never	mild	106.1761785	23	22	5.3	no	no	No	1.13	0.69	0.72	13.36	236.53	0.32	0.31	0.11	0.29	0.13	no	NA
2015-2016	84851	2	130	Female	15	Non-Hispanic White	NA	NA	113386.7701	NA	NA	NA	NA	NA	NA	NA	no	NA	NA	NA	NA	NA	NA	NA	NA	NA	NA	NA	NA	no	NA
2015-2016	84852	1	131	Female	28	Non-Hispanic White	Some college or AA degree	Married	52364.67769	26.1	never	mild	120.0052083	20	22	5.3	no	no	No	NA	NA	NA	NA	NA	NA	NA	NA	NA	NA	no	NA
2015-2016	84853	2	133	Male	10	Non-Hispanic Black	NA	NA	9545.03498	21.1	NA	NA	NA	NA	NA	NA	no	no	NA	0.38	0.33	0.22	5.33	164.13	0.19	0.08	0.11	NA	NA	no	NA
2015-2016	84854	2	133	Female	51	Other Hispanic	High school graduate/GED or equivalent	Married	12568.70793	23.3	never	never	109.6109328	33	30	5.9	no	yes	No	NA	NA	NA	NA	NA	NA	NA	NA	0.89	0.1	no	NA
2015-2016	84855	2	126	Male	10	Non-Hispanic Black	NA	NA	12088.38656	17.1	NA	NA	NA	NA	NA	NA	no	no	NA	1.4	0.2	0.18	8.86	151.08	0.19	0.08	0.11	NA	NA	yes	NA
2015-2016	84856	2	131	Female	0	Non-Hispanic Black	NA	NA	5564.260954	NA	NA	NA	NA	NA	NA	NA	NA	no	NA	NA	NA	NA	NA	NA	NA	NA	NA	NA	NA	NA	NA
2015-2016	84857	2	128	Female	13	Non-Hispanic Black	NA	NA	17892.74221	31.6	NA	NA	135.0220079	13	24	5.4	no	no	NA	0.43	0.2	0.21	12.04	186.96	0.19	0.08	0.11	NA	NA	no	NA
2015-2016	84858	2	132	Male	8	Non-Hispanic White	NA	NA	23432.65614	19.9	NA	NA	NA	NA	NA	NA	no	no	NA	0.54	0.2	0.13	8.73	209.04	0.19	0.08	0.11	NA	NA	no	NA
2015-2016	84859	1	126	Female	42	Non-Hispanic Black	College graduate or above	Divorced	24166.94123	37.2	never	never	96.35880993	13	17	4.8	no	yes	No	0.38	1.47	0.22	7.85	165.69	0.61	0.83	0.11	0.29	0.11	no	NA
2015-2016	84860	1	128	Female	10	Mexican American	NA	NA	10810.76417	14.5	NA	NA	NA	NA	NA	NA	no	no	NA	0.17	0.2	0.07	12.21	180.59	0.19	0.08	0.11	NA	NA	no	NA
2015-2016	84861	2	128	Female	2	Non-Hispanic White	NA	NA	22490.00405	15.7	NA	NA	NA	NA	NA	NA	no	no	NA	NA	NA	NA	NA	NA	NA	NA	NA	NA	NA	no	NA
2015-2016	84862	1	125	Female	56	Non-Hispanic White	Some college or AA degree	Married	118592.7537	26.6	now	former	77.94536254	24	24	5.7	no	yes	No	0.92	0.94	0.75	6.96	160.41	0.19	0.83	0.11	0.89	0.15	no	NA
2015-2016	84863	2	133	Female	5	Mexican American	NA	NA	8980.610386	22.4	NA	NA	NA	NA	NA	NA	no	no	NA	NA	NA	NA	NA	NA	NA	NA	NA	NA	NA	no	NA
2015-2016	84864	1	133	Male	4	Non-Hispanic White	NA	NA	33761.55862	16.1	NA	NA	NA	NA	NA	NA	no	no	NA	NA	NA	NA	NA	NA	NA	NA	NA	NA	NA	no	NA
2015-2016	84865	2	125	Male	26	Non-Hispanic White	Some college or AA degree	Living with partner	53783.4548	40.4	never	former	105.9708559	43	29	5.3	no	no	No	0.32	1.42	0.14	9.12	219.11	0.27	1.22	0.11	NA	NA	no	NA
2015-2016	84866	1	120	Male	33	Mexican American	9-11th grade (Includes 12th grade with no diploma)	Living with partner	24494.46889	27	never	mild	119.8736138	31	25	5.6	no	no	No	1.74	0.32	0.39	10.55	233.66	0.19	0.13	0.11	NA	NA	no	NA
2015-2016	84867	1	127	Female	62	Other Hispanic	High school graduate/GED or equivalent	Divorced	10314.57393	32.5	now	former	96.95189188	86	74	6.5	DM	yes	Yes	NA	NA	NA	NA	NA	NA	NA	NA	0.29	0.14	no	NA
2015-2016	84868	2	126	Male	40	Non-Hispanic Black	High school graduate/GED or equivalent	Never married	19612.03721	21.3	former	heavy	124.2135109	108	116	5.5	no	no	No	1.09	1.16	0.97	8.04	327.06	0.19	0.96	0.11	0.68	0.12	no	NA
2015-2016	84869	1	130	Female	54	Non-Hispanic White	College graduate or above	Married	135207.793	48.6	never	moderate	64.0243888	31	36	10.4	DM	yes	No	NA	NA	NA	NA	NA	NA	NA	NA	0.29	0.11	no	NA
2015-2016	84870	2	133	Male	33	Other Race - Including Multi-Racial	College graduate or above	Married	22242.3695	31.2	never	mild	90.71905543	48	27	5.3	IGT	yes	No	NA	NA	NA	NA	NA	NA	NA	NA	NA	NA	no	NA
2015-2016	84871	2	128	Female	15	Other Race - Including Multi-Racial	NA	NA	16048.43143	23.1	NA	NA	NA	NA	NA	NA	no	no	NA	NA	NA	NA	NA	NA	NA	NA	NA	NA	NA	no	NA
2015-2016	84872	1	121	Male	32	Mexican American	9-11th grade (Includes 12th grade with no diploma)	Never married	24494.46889	27.9	former	former	113.6596613	32	27	5.4	no	no	No	NA	NA	NA	NA	NA	NA	NA	NA	NA	NA	no	NA
2015-2016	84873	2	122	Male	1	Other Race - Including Multi-Racial	NA	NA	14954.14427	NA	NA	NA	NA	NA	NA	NA	no	no	NA	NA	NA	NA	NA	NA	NA	NA	NA	NA	NA	no	NA
2015-2016	84874	2	123	Male	22	Other Hispanic	Some college or AA degree	Living with partner	46018.89069	34.7	never	moderate	NA	NA	NA	NA	no	no	No	NA	NA	NA	NA	NA	NA	NA	NA	NA	NA	no	NA
2015-2016	84875	2	119	Male	15	Other Race - Including Multi-Racial	NA	NA	9370.235008	18.4	NA	NA	133.1930386	22	38	5.6	no	no	NA	NA	NA	NA	NA	NA	NA	NA	NA	NA	NA	no	NA
2015-2016	84876	2	128	Male	0	Non-Hispanic White	NA	NA	18852.43758	NA	NA	NA	NA	NA	NA	NA	NA	no	NA	NA	NA	NA	NA	NA	NA	NA	NA	NA	NA	NA	NA
2015-2016	84877	1	127	Male	1	Mexican American	NA	NA	9699.728211	NA	NA	NA	NA	NA	NA	NA	no	no	NA	NA	NA	NA	NA	NA	NA	NA	NA	NA	NA	no	NA
2015-2016	84878	1	129	Male	46	Other Hispanic	Less than 9th grade	Living with partner	30329.40383	29.3	never	never	78.35363478	26	25	5.4	no	no	No	1.16	0.52	0.19	9	148.5	0.19	0.5	0.11	0.29	0.11	no	NA
2015-2016	84879	1	128	Female	35	Mexican American	9-11th grade (Includes 12th grade with no diploma)	Divorced	22875.99731	40.1	now	heavy	117.1997213	18	19	5.9	no	no	No	0.75	0.37	2.2	17.97	202.57	0.19	0.15	0.11	NA	NA	no	NA
2015-2016	84880	1	125	Female	44	Non-Hispanic Black	College graduate or above	Married	19440.9115	33.4	never	moderate	106.9193174	24	22	5.7	no	no	No	NA	NA	NA	NA	NA	NA	NA	NA	0.29	0.14	yes	NA
2015-2016	84881	2	122	Male	12	Other Race - Including Multi-Racial	NA	NA	12525.58605	18.8	NA	NA	154.1642197	13	22	5.4	no	no	NA	NA	NA	NA	NA	NA	NA	NA	NA	NA	NA	no	NA
2015-2016	84882	2	128	Female	15	Non-Hispanic White	NA	NA	60911.35218	27	NA	NA	132.1321555	24	24	5.2	no	no	NA	0.4	0.65	0.18	13.13	229.76	0.19	0.32	0.11	NA	NA	no	NA
2015-2016	84883	1	120	Male	2	Mexican American	NA	NA	9710.547642	NA	NA	NA	NA	NA	NA	NA	no	NA	NA	NA	NA	NA	NA	NA	NA	NA	NA	NA	NA	no	NA
2015-2016	84884	2	126	Female	2	Non-Hispanic White	NA	NA	14656.94936	17.3	NA	NA	NA	NA	NA	NA	no	no	NA	0.6	0.41	0.11	12.01	166.79	0.19	0.36	0.11	NA	NA	no	NA
2015-2016	84885	1	123	Female	61	Non-Hispanic Black	Some college or AA degree	Married	17790.33696	36.7	never	mild	112.5518494	13	19	6.9	DM	yes	No	NA	NA	NA	NA	NA	NA	NA	NA	0.29	0.1	yes	NA
2015-2016	84886	1	120	Male	12	Mexican American	NA	NA	18485.82201	17.8	NA	NA	158.6772629	20	33	5	no	no	NA	NA	NA	NA	NA	NA	NA	NA	NA	NA	NA	no	NA
2015-2016	84887	1	126	Female	42	Mexican American	Less than 9th grade	Living with partner	20321.49635	32.8	now	mild	80.19401201	15	17	5.8	no	no	No	0.64	2.52	1.19	9.48	204.01	0.19	2.53	0.11	0.29	0.12	no	NA
2015-2016	84888	1	120	Male	0	Mexican American	NA	NA	5904.524226	NA	NA	NA	NA	NA	NA	NA	NA	no	NA	NA	NA	NA	NA	NA	NA	NA	NA	NA	NA	NA	NA
2015-2016	84889	2	127	Male	11	Non-Hispanic White	NA	NA	45614.7599	22.7	NA	NA	NA	NA	NA	NA	no	no	NA	NA	NA	NA	NA	NA	NA	NA	NA	NA	NA	no	NA
2015-2016	84890	1	127	Female	6	Other Hispanic	NA	NA	10141.12242	21.7	NA	NA	NA	NA	NA	NA	no	no	NA	1.02	0.63	0.07	11.07	193.51	0.19	0.53	0.11	NA	NA	no	NA
2015-2016	84891	2	132	Female	52	Other Race - Including Multi-Racial	9-11th grade (Includes 12th grade with no diploma)	Married	19301.77372	23.6	never	never	108.8436562	21	23	5.5	IGT	no	No	2.65	5.92	0.61	11.55	204.02	0.36	5.04	0.11	0.29	0.1	no	NA
2015-2016	84892	1	129	Female	8	Mexican American	NA	NA	15640.1374	22.5	NA	NA	NA	NA	NA	NA	no	no	NA	0.64	0.75	0.07	7.23	153.78	0.39	0.21	0.11	NA	NA	no	NA
2015-2016	84893	1	119	Female	46	Non-Hispanic Black	Some college or AA degree	Never married	17591.55769	29.4	now	NA	87.50160233	11	28	5	IFG	no	No	NA	NA	NA	NA	NA	NA	NA	NA	0.74	0.28	no	NA
2015-2016	84894	1	125	Female	73	Non-Hispanic White	College graduate or above	Married	103348.6402	24.9	never	moderate	61.96717239	29	37	5.4	no	yes	No	NA	NA	NA	NA	NA	NA	NA	NA	0.29	0.18	no	NA
2015-2016	84895	2	126	Female	80	Other Race - Including Multi-Racial	High school graduate/GED or equivalent	Divorced	42828.99557	33.4	former	former	63.11711297	19	25	6.1	no	yes	No	NA	NA	NA	NA	NA	NA	NA	NA	0.29	0.1	no	NA
2015-2016	84896	1	119	Male	22	Other Race - Including Multi-Racial	High school graduate/GED or equivalent	Never married	11883.23038	23.2	never	moderate	93.75324146	13	15	5.2	no	no	No	NA	NA	NA	NA	NA	NA	NA	NA	NA	NA	no	NA
2015-2016	84897	2	126	Female	2	Non-Hispanic Black	NA	NA	6169.617969	16.5	NA	NA	NA	NA	NA	NA	no	no	NA	0.8	0.2	0.07	7.02	146.52	0.19	0.08	0.11	NA	NA	no	NA
2015-2016	84898	1	127	Male	11	Non-Hispanic White	NA	NA	33275.82311	15.7	NA	NA	NA	NA	NA	NA	no	no	NA	0.49	0.2	0.07	5.43	180.63	0.19	0.08	0.11	NA	NA	no	NA
2015-2016	84899	1	123	Female	32	Non-Hispanic White	Some college or AA degree	Never married	44660.14534	23.1	now	moderate	118.4520245	16	19	5.1	no	no	No	NA	NA	NA	NA	NA	NA	NA	NA	NA	NA	no	NA
2015-2016	84900	2	124	Male	45	Non-Hispanic White	College graduate or above	Married	143996.8423	20.4	never	mild	107.335065	25	31	5.4	no	no	No	NA	NA	NA	NA	NA	NA	NA	NA	0.29	0.1	no	NA
2015-2016	84901	1	124	Female	61	Other Hispanic	High school graduate/GED or equivalent	Married	8254.457554	31.4	now	moderate	90.67241698	19	21	5.6	no	no	No	NA	NA	NA	NA	NA	NA	NA	NA	0.29	0.16	no	NA
2015-2016	84902	2	119	Female	67	Other Hispanic	High school graduate/GED or equivalent	Widowed	5385.791054	32.2	former	never	91.70002238	15	22	5.4	no	no	No	1.62	1.24	0.93	15.45	179.64	0.19	1.04	0.11	0.29	0.67	no	NA
2015-2016	84903	2	130	Female	14	Mexican American	NA	NA	15132.51054	18.3	NA	NA	143.9209861	13	20	5	no	no	NA	NA	NA	NA	NA	NA	NA	NA	NA	NA	NA	no	NA
2015-2016	84904	1	125	Female	48	Other Race - Including Multi-Racial	College graduate or above	Married	18418.59239	33.1	never	never	65.98198996	21	25	7.6	DM	yes	No	NA	NA	NA	NA	NA	NA	NA	NA	0.29	0.17	yes	NA
2015-2016	84905	2	119	Female	18	Other Race - Including Multi-Racial	NA	NA	6852.61812	20.8	never	mild	NA	NA	NA	NA	no	no	NA	NA	NA	NA	NA	NA	NA	NA	NA	NA	NA	no	NA
2015-2016	84906	2	130	Male	53	Non-Hispanic White	Some college or AA degree	Divorced	47307.93421	26	now	moderate	57.95550059	14	18	5.9	no	no	No	NA	NA	NA	NA	NA	NA	NA	NA	0.29	0.1	no	NA
2015-2016	84907	2	120	Male	13	Non-Hispanic White	NA	NA	58995.13858	16.4	NA	NA	140.2578957	21	34	5.4	no	no	NA	0.54	0.75	0.11	13.59	177.94	0.19	0.58	0.11	NA	NA	no	NA
2015-2016	84908	1	127	Male	4	Mexican American	NA	NA	13264.54283	14.4	NA	NA	NA	NA	NA	NA	no	no	NA	0.73	0.2	0.07	13.46	184.96	0.19	0.08	0.11	NA	NA	no	NA
2015-2016	84909	1	124	Female	9	Other Hispanic	NA	NA	15997.00101	20.1	NA	NA	NA	NA	NA	NA	no	no	NA	0.32	1.33	0.07	8.55	157.95	0.19	1.18	0.11	NA	NA	no	NA
2015-2016	84910	1	127	Female	51	Other Hispanic	Some college or AA degree	Married	13636.24654	25.9	former	mild	105.8765202	148	86	6.1	DM	yes	No	0.97	0.79	0.72	13.88	179	0.19	0.47	0.11	0.29	0.14	no	NA
2015-2016	84911	1	129	Female	4	Mexican American	NA	NA	11220.61907	15.5	NA	NA	NA	NA	NA	NA	no	no	NA	0.43	0.44	0.07	13.73	148.73	0.19	0.26	0.11	NA	NA	no	NA
2015-2016	84912	1	125	Male	57	Mexican American	College graduate or above	Married	20604.71575	29.8	former	heavy	71.75193749	30	25	5.2	no	yes	No	NA	NA	NA	NA	NA	NA	NA	NA	0.29	0.16	no	NA
2015-2016	84913	1	132	Female	47	Mexican American	9-11th grade (Includes 12th grade with no diploma)	Married	25042.43154	37.3	never	former	106.6058937	29	27	6.9	DM	no	No	0.65	0.46	0.29	17.73	190.55	0.19	0.4	0.11	0.29	0.12	no	NA
2015-2016	84914	2	130	Female	52	Non-Hispanic White	9-11th grade (Includes 12th grade with no diploma)	Married	53672.74865	56.2	now	moderate	33.00759967	25	28	8.4	DM	yes	No	1.23	0.42	1.58	19.9	148.61	0.19	0.31	0.11	0.29	0.19	no	NA
2015-2016	84915	1	128	Female	45	Mexican American	Some college or AA degree	Married	25107.80139	35.4	never	mild	75.4367069	126	94	7.5	DM	yes	Yes	NA	NA	NA	NA	NA	NA	NA	NA	0.29	0.11	no	NA
2015-2016	84916	2	131	Male	38	Non-Hispanic Black	9-11th grade (Includes 12th grade with no diploma)	Married	23539.08173	20.7	never	never	106.0273816	15	25	5.5	DM	no	No	1.01	0.38	0.63	6.83	163.93	0.19	0.26	0.11	NA	NA	no	NA
2015-2016	84917	2	124	Male	32	Mexican American	9-11th grade (Includes 12th grade with no diploma)	Never married	40029.49114	32.4	now	former	101.5972454	17	16	5.2	no	no	No	0.37	0.2	0.45	14.24	194.26	0.19	0.15	0.11	NA	NA	yes	NA
2015-2016	84918	2	120	Female	16	Other Hispanic	NA	NA	15161.51867	25.1	NA	NA	131.8679421	21	31	5.4	no	no	NA	0.34	0.4	0.2	8.94	147.76	0.19	0.28	0.11	NA	NA	yes	NA
2015-2016	84919	1	128	Male	61	Mexican American	Less than 9th grade	Never married	11325.45786	21.6	never	never	101.8548346	18	22	5.3	DM	no	No	19.58	0.28	0.24	11.02	202.93	0.19	0.08	0.11	0.29	0.15	no	NA
2015-2016	84920	1	121	Male	35	Non-Hispanic Black	9-11th grade (Includes 12th grade with no diploma)	Married	21715.2663	26.4	never	heavy	125.7793808	26	29	5.5	no	no	No	1.62	0.66	0.71	9.06	219.5	0.19	0.61	0.11	NA	NA	no	NA
2015-2016	84921	1	124	Male	54	Non-Hispanic Black	Less than 9th grade	Married	19593.17897	21.2	never	never	98.20333055	27	29	5.2	no	no	No	3.43	1.09	0.29	9.14	163.71	0.19	1.16	0.11	0.53	0.12	no	NA
2015-2016	84922	2	131	Male	14	Non-Hispanic Black	NA	NA	17012.55614	41.1	NA	NA	169.9537632	19	21	5.7	no	no	NA	0.8	0.4	0.1	12.51	198.54	0.19	0.3	0.11	NA	NA	no	NA
2015-2016	84923	1	126	Female	66	Non-Hispanic Black	Some college or AA degree	Divorced	19505.90122	36.7	never	former	106.9910007	21	28	5.9	DM	yes	No	0.69	0.46	0.18	6.51	151.78	0.19	0.27	0.11	0.29	0.13	no	NA
2015-2016	84924	1	130	Female	28	Non-Hispanic White	College graduate or above	Married	84864.50087	29.1	never	mild	126.5598285	18	33	4.4	NA	no	No	NA	NA	NA	NA	NA	NA	NA	NA	NA	NA	no	NA
2015-2016	84925	2	132	Male	0	Other Race - Including Multi-Racial	NA	NA	8410.024714	NA	NA	NA	NA	NA	NA	NA	NA	no	NA	NA	NA	NA	NA	NA	NA	NA	NA	NA	NA	NA	NA
2015-2016	84926	1	131	Male	40	Non-Hispanic White	High school graduate/GED or equivalent	Living with partner	23886.01883	37.7	now	heavy	99.72416477	17	17	5.5	no	no	No	1.83	2.11	1.22	7.52	197.47	0.19	1.91	0.11	0.29	0.12	yes	NA
2015-2016	84927	2	130	Female	43	Non-Hispanic White	College graduate or above	Married	156027.9116	43	never	mild	106.4584595	30	24	5.7	DM	yes	No	NA	NA	NA	NA	NA	NA	NA	NA	0.29	0.12	no	NA
2015-2016	84928	1	122	Male	13	Non-Hispanic White	NA	NA	64396.76363	21.8	NA	NA	153.0850702	16	33	5.3	no	no	NA	0.66	0.33	0.11	10.09	227.07	0.19	0.13	0.11	NA	NA	no	NA
2015-2016	84929	2	133	Female	67	Other Hispanic	Less than 9th grade	Widowed	6465.091297	23.8	never	never	101.8288946	27	28	12.2	DM	yes	No	0.44	0.34	0.13	6.99	198.57	0.19	0.18	0.11	0.29	0.12	no	NA
2015-2016	84930	2	121	Male	49	Non-Hispanic Black	High school graduate/GED or equivalent	Divorced	21227.48392	22.2	now	mild	116.6036308	14	19	5.3	no	no	No	1.36	0.42	0.77	6.58	209.34	0.19	0.25	0.11	0.29	0.1	no	NA
2015-2016	84931	2	130	Male	30	Non-Hispanic Black	High school graduate/GED or equivalent	Never married	26228.04444	35.7	never	moderate	122.1176202	17	24	5.5	no	no	No	0.68	0.2	0.13	6.89	189.72	0.19	0.08	0.11	NA	NA	no	NA
2015-2016	84932	2	125	Male	60	Non-Hispanic Black	Less than 9th grade	Separated	12327.43538	34	never	former	84.83461085	29	30	6	no	yes	No	NA	NA	NA	NA	NA	NA	NA	NA	0.29	0.11	no	NA
2015-2016	84933	1	122	Male	30	Non-Hispanic White	High school graduate/GED or equivalent	Married	32190.26301	22.7	never	never	93.70892813	31	22	5.1	no	no	No	NA	NA	NA	NA	NA	NA	NA	NA	NA	NA	no	NA
2015-2016	84934	2	127	Male	57	Mexican American	Less than 9th grade	Married	24648.30981	43.7	former	mild	97.67397273	23	23	8.6	DM	no	No	0.59	0.37	0.26	8.52	201.11	0.19	0.25	0.11	0.29	0.22	no	NA
2015-2016	84935	1	123	Male	26	Non-Hispanic White	High school graduate/GED or equivalent	Never married	103695.2737	29.4	former	former	66.54547272	32	33	5.2	no	no	No	0.59	18.53	0.17	8.39	200.26	0.29	17.8	0.21	NA	NA	yes	NA
2015-2016	84936	2	124	Female	12	Other Race - Including Multi-Racial	NA	NA	17091.4431	27.5	NA	NA	132.987058	14	22	5.5	no	no	NA	0.25	0.2	0.07	13.32	185.67	0.19	0.12	0.11	NA	NA	yes	NA
2015-2016	84937	2	126	Female	26	Non-Hispanic Black	9-11th grade (Includes 12th grade with no diploma)	Living with partner	19548.4431	24.5	now	NA	144.6945883	12	20	5.4	no	no	No	0.51	0.2	1.38	16.98	184.37	0.19	0.08	0.11	NA	NA	no	NA
2015-2016	84938	2	125	Male	77	Other Race - Including Multi-Racial	High school graduate/GED or equivalent	Widowed	13899.83083	22.8	former	former	84.0453596	13	19	5.3	no	yes	No	NA	NA	NA	NA	NA	NA	NA	NA	0.29	0.12	no	NA
2015-2016	84939	1	127	Male	1	Mexican American	NA	NA	9699.728211	NA	NA	NA	NA	NA	NA	NA	no	no	NA	NA	NA	NA	NA	NA	NA	NA	NA	NA	NA	yes	NA
2015-2016	84940	1	132	Male	52	Other Race - Including Multi-Racial	College graduate or above	Married	19588.98956	24.5	never	mild	87.20397426	39	30	5.6	no	no	No	NA	NA	NA	NA	NA	NA	NA	NA	0.29	0.13	no	NA
2015-2016	84941	1	127	Male	5	Mexican American	NA	NA	24338.9787	16.5	NA	NA	NA	NA	NA	NA	no	no	NA	0.7	0.66	0.1	18.41	160.83	0.19	0.51	0.11	NA	NA	no	NA
2015-2016	84942	2	124	Male	3	Non-Hispanic Black	NA	NA	12150.73795	17.4	NA	NA	NA	NA	NA	NA	no	no	NA	0.2	0.84	0.07	6.36	172.54	0.19	0.67	0.11	NA	NA	no	NA
2015-2016	84943	1	124	Male	19	Other Hispanic	NA	NA	20604.49401	NA	now	NA	NA	NA	NA	NA	no	no	NA	NA	NA	NA	NA	NA	NA	NA	NA	NA	NA	yes	NA
2015-2016	84944	2	132	Female	60	Non-Hispanic White	Some college or AA degree	Married	35799.5662	29.1	now	never	84.1925465	46	21	9.2	DM	yes	No	NA	NA	NA	NA	NA	NA	NA	NA	0.29	0.16	no	NA
2015-2016	84945	2	130	Female	30	Non-Hispanic Black	College graduate or above	Never married	36686.77782	NA	now	moderate	142.2369681	13	18	5.2	no	no	No	NA	NA	NA	NA	NA	NA	NA	NA	NA	NA	no	NA
2015-2016	84946	1	129	Female	38	Other Hispanic	Less than 9th grade	Separated	29833.8077	25.3	never	former	114.1532155	16	19	5.4	no	no	No	NA	NA	NA	NA	NA	NA	NA	NA	NA	NA	no	NA
2015-2016	84947	2	126	Male	24	Non-Hispanic White	Some college or AA degree	Never married	129336.2438	27.9	now	heavy	132.0868105	31	45	4.7	no	no	No	0.77	0.2	0.2	10.98	218.25	0.19	0.12	0.11	NA	NA	no	NA
2015-2016	84948	1	124	Female	41	Non-Hispanic Black	College graduate or above	Never married	18975.46525	39	never	never	89.43990381	14	15	5.7	no	yes	No	NA	NA	NA	NA	NA	NA	NA	NA	0.29	0.18	no	NA
2015-2016	84949	2	130	Female	78	Non-Hispanic Black	Some college or AA degree	Widowed	21497.76579	42.1	never	mild	28.33751843	18	22	6.5	DM	yes	Yes	NA	NA	NA	NA	NA	NA	NA	NA	0.29	0.16	no	NA
2015-2016	84950	2	125	Male	48	Other Race - Including Multi-Racial	College graduate or above	Married	16615.11126	29.1	never	never	103.0351798	26	19	5.9	IGT	yes	No	0.8	2.71	0.25	9.19	194.58	0.19	2.49	0.11	0.29	0.1	no	NA
2015-2016	84951	1	130	Male	1	Non-Hispanic White	NA	NA	21275.06497	NA	NA	NA	NA	NA	NA	NA	no	no	NA	NA	NA	NA	NA	NA	NA	NA	NA	NA	NA	no	NA
2015-2016	84952	2	120	Female	68	Other Race - Including Multi-Racial	High school graduate/GED or equivalent	Divorced	18806.45646	23.3	never	never	98.48805138	20	29	5.7	no	yes	No	NA	NA	NA	NA	NA	NA	NA	NA	0.29	0.15	yes	NA
2015-2016	84953	2	126	Male	2	Non-Hispanic Black	NA	NA	7829.731308	16.6	NA	NA	NA	NA	NA	NA	no	no	NA	4.99	0.62	0.07	9.55	157.8	0.19	0.4	0.11	NA	NA	yes	NA
2015-2016	84954	2	133	Female	64	Non-Hispanic Black	College graduate or above	Widowed	19182.77761	24	never	former	53.04405354	17	28	6.5	DM	yes	No	0.56	0.31	0.31	5.16	188.62	0.19	0.08	0.11	0.29	0.4	no	NA
2015-2016	84955	1	128	Female	0	Mexican American	NA	NA	6424.006482	NA	NA	NA	NA	NA	NA	NA	NA	no	NA	NA	NA	NA	NA	NA	NA	NA	NA	NA	NA	NA	NA
2015-2016	84956	1	129	Female	43	Non-Hispanic White	Some college or AA degree	Living with partner	115837.7479	21.9	now	moderate	111.3894134	27	50	4.8	no	no	No	NA	NA	NA	NA	NA	NA	NA	NA	0.29	1.61	no	NA
2015-2016	84957	1	119	Male	21	Non-Hispanic Black	Some college or AA degree	Never married	27685.022	NA	never	NA	NA	NA	NA	NA	no	no	No	NA	NA	NA	NA	NA	NA	NA	NA	NA	NA	yes	NA
2015-2016	84958	1	130	Female	9	Non-Hispanic White	NA	NA	61510.34239	28.3	NA	NA	NA	NA	NA	NA	no	no	NA	0.36	0.2	0.07	16.16	175.31	0.19	0.08	0.11	NA	NA	no	NA
2015-2016	84959	2	129	Female	8	Non-Hispanic Black	NA	NA	11316.03213	16.9	NA	NA	NA	NA	NA	NA	no	no	NA	0.7	0.54	0.26	8.29	163.81	0.19	0.3	0.11	NA	NA	yes	NA
2015-2016	84960	2	121	Female	35	Mexican American	9-11th grade (Includes 12th grade with no diploma)	Married	21959.77178	22.1	never	NA	NA	NA	NA	NA	no	no	No	NA	NA	NA	NA	NA	NA	NA	NA	NA	NA	no	NA
2015-2016	84961	1	121	Female	0	Non-Hispanic White	NA	NA	15281.25444	NA	NA	NA	NA	NA	NA	NA	NA	no	NA	NA	NA	NA	NA	NA	NA	NA	NA	NA	NA	NA	NA
2015-2016	84962	1	123	Female	57	Non-Hispanic Black	College graduate or above	Married	26386.03958	31.7	never	moderate	63.70056748	16	24	5.4	no	yes	No	NA	NA	NA	NA	NA	NA	NA	NA	0.29	0.11	no	NA
2015-2016	84963	2	132	Female	16	Non-Hispanic White	NA	NA	39097.22219	28	NA	NA	124.3824223	13	15	5.1	no	no	NA	0.28	0.73	0.07	4.65	227.76	0.19	0.64	0.11	NA	NA	no	NA
2015-2016	84964	1	126	Female	22	Mexican American	High school graduate/GED or equivalent	Married	29528.95156	22.7	never	mild	113.5064189	17	24	5	no	no	No	NA	NA	NA	NA	NA	NA	NA	NA	NA	NA	no	NA
2015-2016	84965	2	130	Female	16	Other Hispanic	NA	NA	17651.51076	32.8	NA	NA	131.2072304	17	17	5.8	DM	no	NA	0.18	0.69	0.07	8.73	204.53	0.19	0.55	0.11	NA	NA	no	NA
2015-2016	84966	2	127	Male	48	Non-Hispanic Black	Some college or AA degree	Married	45270.29502	38.4	former	moderate	110.3873102	53	32	5.8	no	no	No	NA	NA	NA	NA	NA	NA	NA	NA	0.29	0.09	no	NA
2015-2016	84967	1	125	Male	76	Non-Hispanic White	Some college or AA degree	Married	66157.91793	33.3	former	mild	66.31806893	20	23	5.5	DM	yes	Yes	1.71	0.66	0.24	7.92	182.35	0.46	0.21	0.11	0.29	0.15	no	NA
2015-2016	84968	2	122	Male	8	Other Race - Including Multi-Racial	NA	NA	11172.91356	15	NA	NA	NA	NA	NA	NA	no	no	NA	0.28	0.41	0.11	4.4	158.3	0.19	0.18	0.11	NA	NA	no	NA
2015-2016	84969	1	125	Male	60	Non-Hispanic Black	College graduate or above	Widowed	11988.25601	40.4	former	NA	83.90308928	29	26	9.6	DM	yes	No	1.12	0.72	0.27	8.66	201.78	0.19	0.62	0.11	0.29	0.17	no	NA
2015-2016	84970	1	125	Male	51	Other Hispanic	Less than 9th grade	Never married	23803.31221	34.3	now	mild	109.2670361	22	24	6.1	DM	yes	No	NA	NA	NA	NA	NA	NA	NA	NA	0.29	0.11	no	NA
2015-2016	84971	1	122	Male	3	Mexican American	NA	NA	16642.07758	14.3	NA	NA	NA	NA	NA	NA	no	no	NA	0.82	0.49	0.12	14.43	155.56	NA	NA	NA	NA	NA	no	NA
2015-2016	84972	1	123	Female	74	Other Hispanic	Some college or AA degree	Widowed	8136.353578	NA	former	NA	NA	NA	NA	NA	no	yes	No	NA	NA	NA	NA	NA	NA	NA	NA	NA	NA	yes	NA
2015-2016	84973	1	122	Female	18	Non-Hispanic White	NA	NA	33753.813	43.6	never	never	127.4984395	19	18	5.8	no	no	NA	0.33	0.2	0.07	14.31	217.44	0.19	0.08	0.11	NA	NA	yes	NA
2015-2016	84974	1	126	Female	28	Non-Hispanic White	Some college or AA degree	Never married	74831.82239	26.1	never	heavy	65.59443794	17	24	5.5	no	no	No	0.53	1.42	0.07	15.29	178.78	0.19	1.29	0.11	NA	NA	yes	NA
2015-2016	84975	2	128	Female	1	Non-Hispanic White	NA	NA	25815.67302	NA	NA	NA	NA	NA	NA	NA	no	no	NA	0.34	0.2	0.07	8.74	173.15	0.33	0.08	0.11	NA	NA	no	NA
2015-2016	84976	1	131	Male	31	Non-Hispanic White	9-11th grade (Includes 12th grade with no diploma)	Married	28633.67796	30.5	now	former	115.5475187	46	24	5.3	no	no	No	4.64	0.2	0.7	9.12	209.63	0.19	0.13	0.11	NA	NA	no	NA
2015-2016	84977	2	119	Male	29	Non-Hispanic White	College graduate or above	Married	130140.1925	NA	never	NA	NA	NA	NA	NA	no	no	No	NA	NA	NA	NA	NA	NA	NA	NA	NA	NA	no	NA
2015-2016	84978	1	124	Female	60	Other Hispanic	9-11th grade (Includes 12th grade with no diploma)	Married	8459.537245	21.8	never	never	101.6718664	17	19	5	no	no	No	1.77	0.67	0.45	10.1	179.66	0.19	0.42	0.11	0.29	0.13	no	NA
2015-2016	84979	2	123	Female	63	Non-Hispanic Black	High school graduate/GED or equivalent	Married	21409.96931	38.9	never	never	112.1853732	12	17	8.4	DM	yes	No	0.34	0.55	0.22	11	162.98	0.19	0.36	0.11	0.29	0.18	no	NA
2015-2016	84980	2	122	Male	54	Mexican American	Some college or AA degree	Divorced	38741.07045	33.6	now	mild	96.93328034	26	25	5.6	no	yes	No	NA	NA	NA	NA	NA	NA	NA	NA	0.29	0.12	no	NA
2015-2016	84981	2	132	Male	4	Non-Hispanic White	NA	NA	22118.01012	15	NA	NA	NA	NA	NA	NA	no	no	NA	1.1	0.2	0.07	7.36	160.71	0.19	0.13	0.11	NA	NA	yes	NA
2015-2016	84982	1	120	Male	26	Mexican American	Less than 9th grade	Living with partner	29671.14494	45	never	heavy	139.7246621	77	36	5.7	no	no	No	NA	NA	NA	NA	NA	NA	NA	NA	NA	NA	no	NA
2015-2016	84983	2	132	Female	10	Non-Hispanic Black	NA	NA	14840.52677	NA	NA	NA	NA	NA	NA	NA	no	NA	NA	NA	NA	NA	NA	NA	NA	NA	NA	NA	NA	no	NA
2015-2016	84984	2	120	Male	14	Mexican American	NA	NA	23826.55659	26.2	NA	NA	NA	NA	NA	NA	no	yes	NA	NA	NA	NA	NA	NA	NA	NA	NA	NA	NA	no	NA
2015-2016	84985	2	120	Female	26	Other Hispanic	High school graduate/GED or equivalent	Living with partner	31062.80461	31.4	never	NA	112.1670593	14	19	5.5	no	yes	No	NA	NA	NA	NA	NA	NA	NA	NA	NA	NA	no	NA
2015-2016	84986	2	130	Male	2	Other Race - Including Multi-Racial	NA	NA	7534.317829	16.8	NA	NA	NA	NA	NA	NA	no	no	NA	0.59	0.2	0.07	7.07	136.99	0.19	0.08	0.11	NA	NA	no	NA
2015-2016	84987	2	120	Male	2	Other Hispanic	NA	NA	11134.48392	17.1	NA	NA	NA	NA	NA	NA	no	no	NA	1.55	0.2	0.2	10.9	153.47	0.19	0.12	0.11	NA	NA	no	NA
2015-2016	84988	1	128	Male	52	Mexican American	Less than 9th grade	Widowed	21549.46311	31.8	never	heavy	86.15078287	31	26	6	no	no	No	NA	NA	NA	NA	NA	NA	NA	NA	0.29	0.11	no	NA
2015-2016	84989	1	130	Female	37	Other Race - Including Multi-Racial	High school graduate/GED or equivalent	Married	23344.68332	34.1	now	mild	100.5320605	13	17	5.6	IFG	no	No	0.37	0.45	1	11.19	213.65	0.19	0.41	0.11	NA	NA	no	NA
2015-2016	84990	1	120	Female	33	Mexican American	College graduate or above	Married	22381.02508	NA	never	NA	NA	NA	NA	NA	no	no	No	NA	NA	NA	NA	NA	NA	NA	NA	NA	NA	no	NA
2015-2016	84991	1	127	Male	0	Mexican American	NA	NA	11623.71756	NA	NA	NA	NA	NA	NA	NA	NA	no	NA	NA	NA	NA	NA	NA	NA	NA	NA	NA	NA	NA	NA
2015-2016	84992	1	130	Male	68	Non-Hispanic Black	High school graduate/GED or equivalent	Never married	13734.28222	30.3	former	heavy	78.45492556	37	30	4.8	no	yes	No	NA	NA	NA	NA	NA	NA	NA	NA	0.29	0.13	no	NA
2015-2016	84993	2	131	Male	2	Other Race - Including Multi-Racial	NA	NA	8350.101754	17.2	NA	NA	NA	NA	NA	NA	no	no	NA	NA	NA	NA	NA	NA	NA	NA	NA	NA	NA	no	NA
2015-2016	84994	1	132	Male	11	Non-Hispanic Black	NA	NA	24135.22357	21.3	NA	NA	NA	NA	NA	NA	no	no	NA	0.4	0.3	0.18	14.39	174.38	0.19	0.2	0.11	NA	NA	yes	NA
2015-2016	84995	2	121	Female	68	Non-Hispanic White	High school graduate/GED or equivalent	Never married	48353.3638	31.8	former	former	68.66827595	16	23	6.2	DM	no	No	4.27	0.9	0.78	8.82	242.38	0.19	0.63	0.11	0.63	0.14	no	NA
2015-2016	84996	2	128	Female	1	Other Hispanic	NA	NA	13741.73562	NA	NA	NA	NA	NA	NA	NA	no	no	NA	NA	NA	NA	NA	NA	NA	NA	NA	NA	NA	no	NA
2015-2016	84997	1	122	Female	29	Other Race - Including Multi-Racial	College graduate or above	Married	14905.57308	23.2	never	never	122.900723	24	26	5.5	no	no	No	NA	NA	NA	NA	NA	NA	NA	NA	NA	NA	no	NA
2015-2016	84998	1	126	Female	58	Non-Hispanic Black	Some college or AA degree	Never married	31004.9039	31.4	now	mild	58.74659293	15	17	5.8	no	yes	No	NA	NA	NA	NA	NA	NA	NA	NA	0.29	0.1	yes	NA
2015-2016	84999	2	120	Female	14	Other Race - Including Multi-Racial	NA	NA	12404.56208	26	NA	NA	NA	NA	NA	NA	no	no	NA	NA	NA	NA	NA	NA	NA	NA	NA	NA	NA	no	NA
2015-2016	85000	2	129	Male	80	Non-Hispanic White	High school graduate/GED or equivalent	Married	38722.83721	24.4	former	former	76.26523472	7	14	6	DM	yes	No	NA	NA	NA	NA	NA	NA	NA	NA	0.29	0.36	no	NA
2015-2016	85001	1	125	Female	19	Non-Hispanic Black	NA	NA	14593.56724	17.5	never	never	148.0986534	20	22	5.4	no	no	NA	NA	NA	NA	NA	NA	NA	NA	NA	NA	NA	no	NA
2015-2016	85002	1	121	Female	80	Mexican American	Less than 9th grade	Widowed	9923.608302	22.4	never	never	68.8125282	28	29	6	no	yes	No	0.49	0.68	0.28	14.79	145.63	0.19	0.61	0.11	0.29	0.13	no	NA
2015-2016	85003	1	122	Female	57	Mexican American	Less than 9th grade	Divorced	13960.77973	54.5	never	former	88.76548274	31	29	11.3	DM	yes	No	NA	NA	NA	NA	NA	NA	NA	NA	0.29	0.2	yes	NA
2015-2016	85004	2	123	Female	3	Non-Hispanic White	NA	NA	47691.45345	16.9	NA	NA	NA	NA	NA	NA	no	no	NA	0.72	0.2	0.07	10.44	158.45	0.19	0.08	0.11	NA	NA	no	NA
2015-2016	85005	2	125	Female	1	Mexican American	NA	NA	10845.34696	NA	NA	NA	NA	NA	NA	NA	no	no	NA	NA	NA	NA	NA	NA	NA	NA	NA	NA	NA	no	NA
2015-2016	85006	1	129	Female	43	Non-Hispanic Black	College graduate or above	Married	27822.4406	32	never	mild	NA	NA	NA	NA	no	no	No	NA	NA	NA	NA	NA	NA	NA	NA	NA	NA	no	NA
2015-2016	85007	1	130	Male	47	Non-Hispanic White	Some college or AA degree	Divorced	40126.2308	26.8	now	moderate	74.57328542	16	25	5.7	no	no	No	NA	NA	NA	NA	NA	NA	NA	NA	0.29	0.1	no	NA
2015-2016	85008	1	124	Male	0	Mexican American	NA	NA	5897.945442	NA	NA	NA	NA	NA	NA	NA	NA	no	NA	NA	NA	NA	NA	NA	NA	NA	NA	NA	NA	NA	NA
2015-2016	85009	2	129	Female	25	Mexican American	High school graduate/GED or equivalent	Never married	26271.05586	22.5	never	moderate	128.5177607	12	19	5	no	no	No	NA	NA	NA	NA	NA	NA	NA	NA	NA	NA	no	NA
2015-2016	85010	2	124	Female	20	Other Race - Including Multi-Racial	Some college or AA degree	Never married	32881.80809	30.6	now	NA	115.1123513	18	22	5.4	DM	no	No	NA	NA	NA	NA	NA	NA	NA	NA	NA	NA	no	NA
2015-2016	85011	1	129	Male	8	Mexican American	NA	NA	21027.87283	26.5	NA	NA	NA	NA	NA	NA	no	no	NA	0.34	0.57	0.28	19.02	142.86	0.19	0.13	0.11	NA	NA	no	NA
2015-2016	85012	2	129	Female	7	Non-Hispanic Black	NA	NA	15622.98916	19.5	NA	NA	NA	NA	NA	NA	no	no	NA	0.51	0.2	0.1	6.26	161.16	0.19	0.15	0.11	NA	NA	no	NA
2015-2016	85013	1	120	Male	0	Other Hispanic	NA	NA	7741.316849	NA	NA	NA	NA	NA	NA	NA	NA	no	NA	NA	NA	NA	NA	NA	NA	NA	NA	NA	NA	NA	NA
2015-2016	85014	2	131	Male	42	Non-Hispanic Black	High school graduate/GED or equivalent	Married	23522.03435	43.4	never	mild	98.44875943	23	24	4.5	no	yes	No	NA	NA	NA	NA	NA	NA	NA	NA	0.29	0.1	no	NA
2015-2016	85015	2	132	Female	0	Non-Hispanic White	NA	NA	12253.17395	NA	NA	NA	NA	NA	NA	NA	NA	no	NA	NA	NA	NA	NA	NA	NA	NA	NA	NA	NA	NA	NA
2015-2016	85016	1	124	Female	50	Other Race - Including Multi-Racial	Some college or AA degree	Married	20009.12107	21.7	former	never	76.85442835	22	28	5.5	no	no	No	NA	NA	NA	NA	NA	NA	NA	NA	0.29	0.16	no	NA
2015-2016	85017	2	119	Male	76	Non-Hispanic Black	College graduate or above	Divorced	11777.88709	31	former	mild	NA	NA	NA	NA	no	yes	Yes	NA	NA	NA	NA	NA	NA	NA	NA	NA	NA	no	NA
2015-2016	85018	1	123	Female	15	Other Race - Including Multi-Racial	NA	NA	15387.71532	20	NA	NA	83.19557142	13	15	5.1	no	no	NA	0.41	0.28	0.18	8.63	216.24	0.19	0.12	0.11	NA	NA	no	NA
2015-2016	85019	1	121	Female	36	Non-Hispanic Black	9-11th grade (Includes 12th grade with no diploma)	Never married	20413.56964	41.3	now	never	131.4281317	10	21	5.4	no	no	No	NA	NA	NA	NA	NA	NA	NA	NA	NA	NA	no	NA
2015-2016	85020	1	122	Female	18	Non-Hispanic White	NA	NA	46513.33242	27.5	never	never	100.3471435	16	20	4.8	no	no	NA	0.82	0.29	0.16	7.7	244.19	0.19	0.12	0.11	NA	NA	no	NA
2015-2016	85021	1	128	Female	6	Mexican American	NA	NA	10810.76417	18.1	NA	NA	NA	NA	NA	NA	no	no	NA	0.91	0.2	0.07	13.07	177.88	0.19	0.08	0.11	NA	NA	yes	NA
2015-2016	85022	2	125	Male	61	Non-Hispanic White	Some college or AA degree	Divorced	153149.4548	27.6	never	moderate	84.9643118	28	23	5.2	no	no	No	NA	NA	NA	NA	NA	NA	NA	NA	0.29	0.11	no	NA
2015-2016	85023	1	122	Female	4	Mexican American	NA	NA	15296.41995	15.3	NA	NA	NA	NA	NA	NA	no	no	NA	0.84	0.2	0.13	12.67	187.1	0.19	0.08	0.11	NA	NA	no	NA
2015-2016	85024	2	122	Male	49	Non-Hispanic White	College graduate or above	Married	159631.4563	21.4	never	mild	76.71969956	25	33	4.9	no	yes	No	NA	NA	NA	NA	NA	NA	NA	NA	0.29	0.2	no	NA
2015-2016	85025	2	131	Female	4	Non-Hispanic White	NA	NA	26060.09901	16.4	NA	NA	NA	NA	NA	NA	no	no	NA	0.69	0.2	0.07	18.09	149.54	0.19	0.08	0.11	NA	NA	no	NA
2015-2016	85026	1	129	Female	5	Mexican American	NA	NA	14443.14966	14.5	NA	NA	NA	NA	NA	NA	no	no	NA	0.32	0.58	0.07	18.2	171.35	0.19	0.35	0.11	NA	NA	no	NA
2015-2016	85027	1	121	Male	2	Other Race - Including Multi-Racial	NA	NA	9775.745493	17.1	NA	NA	NA	NA	NA	NA	no	no	NA	1.14	0.2	0.07	7.31	171.31	0.19	0.08	0.11	NA	NA	yes	NA
2015-2016	85028	1	125	Female	51	Non-Hispanic White	9-11th grade (Includes 12th grade with no diploma)	Living with partner	44583.93628	22.4	now	NA	NA	NA	NA	NA	no	yes	No	NA	NA	NA	NA	NA	NA	NA	NA	NA	NA	no	NA
2015-2016	85029	1	126	Female	2	Other Race - Including Multi-Racial	NA	NA	11459.56563	14.3	NA	NA	NA	NA	NA	NA	no	no	NA	NA	NA	NA	NA	NA	NA	NA	NA	NA	NA	no	NA
2015-2016	85030	2	126	Female	17	Non-Hispanic Black	NA	NA	15853.19174	32.3	NA	NA	165.6563383	25	25	5.4	no	no	NA	0.41	0.2	0.35	14.3	230.96	0.19	0.08	0.11	NA	NA	no	NA
2015-2016	85031	2	123	Female	67	Non-Hispanic White	9-11th grade (Includes 12th grade with no diploma)	Married	53358.53459	NA	never	NA	NA	NA	NA	NA	no	no	No	NA	NA	NA	NA	NA	NA	NA	NA	NA	NA	no	NA
2015-2016	85032	1	128	Male	0	Mexican American	NA	NA	6678.969389	NA	NA	NA	NA	NA	NA	NA	NA	no	NA	NA	NA	NA	NA	NA	NA	NA	NA	NA	NA	NA	NA
2015-2016	85033	1	119	Female	70	Other Hispanic	Less than 9th grade	Separated	7972.121726	28.5	never	NA	63.28691616	14	18	6.9	DM	yes	Yes	NA	NA	NA	NA	NA	NA	NA	NA	0.29	0.13	no	NA
2015-2016	85034	1	133	Female	67	Mexican American	Less than 9th grade	Married	7854.001579	27.2	never	former	93.1142942	28	26	5.5	no	yes	No	1.86	0.85	0.13	13.05	167.37	0.19	0.56	0.11	0.29	0.12	yes	NA
2015-2016	85035	1	128	Female	80	Other Hispanic	Less than 9th grade	Married	14026.92943	22.6	never	never	60.58243265	16	21	6.2	no	no	No	NA	NA	NA	NA	NA	NA	NA	NA	0.29	0.11	no	NA
2015-2016	85036	1	126	Male	5	Non-Hispanic White	NA	NA	31978.81657	15.6	NA	NA	NA	NA	NA	NA	no	no	NA	0.75	1.18	0.14	19.77	212.74	0.19	1.14	0.11	NA	NA	no	NA
2015-2016	85037	1	123	Male	60	Mexican American	High school graduate/GED or equivalent	Married	8261.762664	36.8	former	heavy	27.70122126	25	18	5.7	no	yes	No	NA	NA	NA	NA	NA	NA	NA	NA	0.29	0.12	no	NA
2015-2016	85038	1	126	Female	3	Non-Hispanic Black	NA	NA	12417.52277	15.7	NA	NA	NA	NA	NA	NA	no	no	NA	2.76	0.29	0.14	6.91	174.55	0.19	0.08	0.11	NA	NA	no	NA
2015-2016	85039	2	119	Female	69	Other Hispanic	9-11th grade (Includes 12th grade with no diploma)	Married	7903.349902	31.1	never	heavy	NA	NA	NA	5.8	no	yes	No	0.75	1.77	0.22	7.95	212.15	0.19	1.44	0.11	0.29	0.1	no	NA
2015-2016	85040	1	120	Female	25	Mexican American	Less than 9th grade	Living with partner	22264.06901	20.6	never	never	146.4437037	19	22	4.9	no	no	No	0.58	0.55	0.38	9.67	200.39	0.19	0.43	0.11	NA	NA	no	NA
2015-2016	85041	1	124	Female	78	Other Hispanic	9-11th grade (Includes 12th grade with no diploma)	Divorced	11305.53044	25.9	never	never	71.92771299	18	21	5.7	no	yes	No	0.75	0.66	0.47	8.78	172.52	0.33	0.48	0.11	0.52	0.15	no	NA
2015-2016	85042	1	120	Male	23	Mexican American	Less than 9th grade	Living with partner	33819.05229	25.1	former	heavy	134.6121734	21	23	5.2	no	yes	No	1.71	0.69	0.23	7.49	212.95	0.39	0.63	0.11	NA	NA	no	NA
2015-2016	85043	1	130	Male	26	Non-Hispanic Black	Some college or AA degree	Married	25668.70016	29.8	now	heavy	112.7014222	21	22	9	DM	yes	No	0.64	1.11	0.42	8.05	218.71	0.19	0.87	0.11	NA	NA	no	NA
2015-2016	85044	2	126	Male	0	Non-Hispanic White	NA	NA	11012.99195	NA	NA	NA	NA	NA	NA	NA	NA	no	NA	NA	NA	NA	NA	NA	NA	NA	NA	NA	NA	NA	NA
2015-2016	85045	2	132	Female	3	Non-Hispanic White	NA	NA	31874.5572	15.1	NA	NA	NA	NA	NA	NA	no	no	NA	NA	NA	NA	NA	NA	NA	NA	NA	NA	NA	no	NA
2015-2016	85046	1	119	Male	1	Non-Hispanic Black	NA	NA	10379.7642	NA	NA	NA	NA	NA	NA	NA	no	no	NA	NA	NA	NA	NA	NA	NA	NA	NA	NA	NA	no	NA
2015-2016	85047	2	126	Female	4	Non-Hispanic White	NA	NA	36855.66079	16.1	NA	NA	NA	NA	NA	NA	no	no	NA	0.67	0.41	0.15	10.69	143.43	0.19	0.12	0.11	NA	NA	yes	NA
2015-2016	85048	2	129	Male	34	Other Race - Including Multi-Racial	College graduate or above	Married	21451.59816	31	never	never	123.8569145	80	41	5.6	no	no	No	NA	NA	NA	NA	NA	NA	NA	NA	NA	NA	no	NA
2015-2016	85049	1	127	Male	52	Non-Hispanic Black	Some college or AA degree	Married	17335.4181	38.5	former	mild	74.59831561	36	28	4.8	no	no	No	NA	NA	NA	NA	NA	NA	NA	NA	0.29	0.14	no	NA
2015-2016	85050	2	130	Female	10	Other Race - Including Multi-Racial	NA	NA	16660.69146	14.2	NA	NA	NA	NA	NA	NA	no	no	NA	0.35	0.33	0.17	16.1	212.79	0.19	0.15	0.11	NA	NA	no	NA
2015-2016	85051	1	125	Male	67	Non-Hispanic White	High school graduate/GED or equivalent	Divorced	33754.90424	NA	now	mild	70.64617217	14	17	5.2	no	yes	No	NA	NA	NA	NA	NA	NA	NA	NA	0.29	0.24	no	NA
2015-2016	85052	2	124	Male	34	Non-Hispanic Black	High school graduate/GED or equivalent	Never married	19393.3961	34.4	now	former	129.5607181	11	18	5.3	no	yes	No	NA	NA	NA	NA	NA	NA	NA	NA	NA	NA	no	NA
2015-2016	85053	2	122	Male	58	Other Race - Including Multi-Racial	9-11th grade (Includes 12th grade with no diploma)	Married	20884.16557	24.8	former	mild	77.86402624	26	26	4.9	no	no	No	1.12	6.62	0.36	9.08	203.19	0.19	6.62	0.11	0.63	0.12	no	NA
2015-2016	85054	1	123	Male	62	Non-Hispanic White	Some college or AA degree	Married	127278.5114	26.5	now	mild	87.6709734	22	22	6.1	IGT	no	No	1.55	1.27	0.89	13.16	178.1	0.19	0.93	0.11	0.41	0.23	no	NA
2015-2016	85055	2	132	Female	39	Non-Hispanic White	Some college or AA degree	Married	70257.47443	20.4	former	heavy	100.7297245	12	17	4.8	no	no	Yes	NA	NA	NA	NA	NA	NA	NA	NA	NA	NA	no	NA
2015-2016	85056	1	120	Female	4	Mexican American	NA	NA	11659.17343	22.4	NA	NA	NA	NA	NA	NA	no	no	NA	1.05	0.2	0.07	9.06	206.07	0.19	0.08	0.11	NA	NA	no	NA
2015-2016	85057	1	122	Male	67	Non-Hispanic White	Some college or AA degree	Married	162112.5895	27	never	former	66.88459745	35	28	5.2	no	yes	No	1.94	0.46	0.27	8.1	199.49	0.19	0.29	0.11	0.29	0.18	no	NA
2015-2016	85058	2	125	Male	5	Non-Hispanic White	NA	NA	27175.57917	NA	NA	NA	NA	NA	NA	NA	no	NA	NA	NA	NA	NA	NA	NA	NA	NA	NA	NA	NA	no	NA
2015-2016	85059	1	127	Female	6	Mexican American	NA	NA	10141.12242	17.4	NA	NA	NA	NA	NA	NA	no	no	NA	NA	NA	NA	NA	NA	NA	NA	NA	NA	NA	yes	NA
2015-2016	85060	2	133	Male	55	Mexican American	High school graduate/GED or equivalent	Married	20580.81449	39	former	former	108.8400904	28	29	5.7	no	yes	No	NA	NA	NA	NA	NA	NA	NA	NA	0.55	0.11	no	NA
2015-2016	85061	1	132	Male	70	Other Race - Including Multi-Racial	High school graduate/GED or equivalent	Married	20733.4802	24.3	never	never	74.1221646	17	26	5.4	DM	yes	No	1.06	5.32	0.55	8.63	185.09	0.34	5.34	0.11	0.29	0.11	no	NA
2015-2016	85062	2	122	Male	57	Other Race - Including Multi-Racial	College graduate or above	Married	20884.16557	23.5	former	moderate	97.19438178	39	27	5.5	no	yes	No	NA	NA	NA	NA	NA	NA	NA	NA	0.29	0.12	no	NA
2015-2016	85063	2	123	Female	26	Non-Hispanic Black	High school graduate/GED or equivalent	Never married	40199.55583	21.8	never	never	172.1084849	13	26	5.3	no	no	No	0.39	0.2	0.35	27.17	172.5	0.19	0.08	0.11	NA	NA	no	NA
2015-2016	85064	1	130	Male	70	Non-Hispanic White	High school graduate/GED or equivalent	Living with partner	15694.36801	35.1	former	former	75.01034455	20	21	5.5	IGT	yes	No	NA	NA	NA	NA	NA	NA	NA	NA	0.29	0.1	no	NA
2015-2016	85065	1	119	Female	7	Other Hispanic	NA	NA	8822.893676	22.1	NA	NA	NA	NA	NA	NA	no	no	NA	0.46	0.38	0.07	12.25	153.03	0.19	0.24	0.11	NA	NA	no	NA
2015-2016	85066	1	125	Male	49	Other Hispanic	9-11th grade (Includes 12th grade with no diploma)	Married	30538.85082	33.5	never	heavy	91.28605858	22	20	6.3	DM	yes	No	0.67	5.89	0.36	7.16	243.97	0.45	6.16	0.11	0.29	0.12	no	NA
2015-2016	85067	1	126	Male	80	Non-Hispanic White	Some college or AA degree	Married	43922.71196	29.8	former	mild	76.26523472	20	28	5.7	IGT	no	Yes	1.22	0.55	0.37	5.64	194.5	0.19	0.45	0.11	0.29	0.13	no	NA
2015-2016	85068	2	130	Female	0	Mexican American	NA	NA	5949.542726	NA	NA	NA	NA	NA	NA	NA	NA	no	NA	NA	NA	NA	NA	NA	NA	NA	NA	NA	NA	NA	NA
2015-2016	85069	1	123	Female	74	Other Race - Including Multi-Racial	College graduate or above	Married	17273.89146	32.2	never	never	81.39037946	16	24	5.8	IGT	yes	No	2.5	9.5	0.6	9.51	228.73	0.77	9.52	0.11	0.29	0.12	no	NA
2015-2016	85070	1	125	Male	5	Non-Hispanic Black	NA	NA	9999.809421	17.8	NA	NA	NA	NA	NA	NA	no	no	NA	0.98	0.52	0.1	6.6	162.08	0.19	0.34	0.11	NA	NA	no	NA
2015-2016	85071	2	122	Male	0	Other Race - Including Multi-Racial	NA	NA	12944.37983	NA	NA	NA	NA	NA	NA	NA	NA	no	NA	NA	NA	NA	NA	NA	NA	NA	NA	NA	NA	NA	NA
2015-2016	85072	1	121	Female	0	Mexican American	NA	NA	4454.602264	NA	NA	NA	NA	NA	NA	NA	NA	no	NA	NA	NA	NA	NA	NA	NA	NA	NA	NA	NA	NA	NA
2015-2016	85073	1	121	Female	41	Mexican American	Less than 9th grade	Never married	18986.95032	32.6	never	never	114.2111814	14	16	5.6	no	no	No	0.4	0.35	0.36	15.92	166.57	0.41	0.13	0.11	0.29	0.23	no	NA
2015-2016	85074	1	130	Female	23	Other Race - Including Multi-Racial	Some college or AA degree	Living with partner	23110.43203	20.8	now	heavy	130.3360793	11	18	5.2	no	no	No	0.33	0.58	0.27	11.79	217.76	0.19	0.48	0.11	NA	NA	no	NA
2015-2016	85075	2	129	Female	41	Other Hispanic	High school graduate/GED or equivalent	Married	23790.86755	39	never	never	126.7382814	18	21	6.4	DM	no	No	0.49	2.26	0.4	15.73	173.51	0.19	1.99	0.11	0.29	0.38	no	NA
2015-2016	85076	1	128	Female	36	Mexican American	Some college or AA degree	Married	24386.55229	22.1	never	moderate	121.0579648	15	19	5.8	no	no	No	0.37	1.19	0.14	10.58	156.55	0.19	0.94	0.11	NA	NA	no	NA
2015-2016	85077	1	128	Male	70	Mexican American	9-11th grade (Includes 12th grade with no diploma)	Married	9071.988639	32.3	now	heavy	NA	NA	NA	NA	no	yes	No	NA	NA	NA	NA	NA	NA	NA	NA	NA	NA	no	NA
2015-2016	85078	1	128	Male	17	Other Hispanic	NA	NA	20142.30642	NA	NA	NA	NA	NA	NA	NA	no	no	NA	NA	NA	NA	NA	NA	NA	NA	NA	NA	NA	no	NA
2015-2016	85079	2	119	Female	74	Non-Hispanic Black	Less than 9th grade	Widowed	16426.71637	25.6	never	NA	97.02969438	12	23	5.8	IGT	yes	No	1.82	4.51	0.34	14.53	173.44	0.27	4.07	0.11	0.29	0.11	no	NA
2015-2016	85080	1	132	Male	1	Non-Hispanic Black	NA	NA	8630.023071	NA	NA	NA	NA	NA	NA	NA	no	no	NA	0.69	0.32	0.07	10.34	138.94	0.19	0.2	0.11	NA	NA	no	NA
2015-2016	85081	1	129	Male	11	Other Race - Including Multi-Racial	NA	NA	11803.03507	20.9	NA	NA	NA	NA	NA	NA	no	no	NA	0.59	1.13	0.24	14.96	163.08	0.19	0.84	0.11	NA	NA	no	NA
2015-2016	85082	1	120	Female	0	Mexican American	NA	NA	4454.602264	NA	NA	NA	NA	NA	NA	NA	NA	no	NA	NA	NA	NA	NA	NA	NA	NA	NA	NA	NA	NA	NA
2015-2016	85083	1	128	Male	0	Mexican American	NA	NA	6678.969389	NA	NA	NA	NA	NA	NA	NA	NA	no	NA	NA	NA	NA	NA	NA	NA	NA	NA	NA	NA	NA	NA
2015-2016	85084	2	132	Female	2	Non-Hispanic Black	NA	NA	7791.812522	14.8	NA	NA	NA	NA	NA	NA	no	no	NA	NA	NA	NA	NA	NA	NA	NA	NA	NA	NA	yes	NA
2015-2016	85085	1	128	Female	9	Mexican American	NA	NA	11473.41624	16.9	NA	NA	NA	NA	NA	NA	no	no	NA	0.81	0.77	0.18	11.39	169.46	0.19	0.64	0.11	NA	NA	no	NA
2015-2016	85086	2	122	Male	0	Other Race - Including Multi-Racial	NA	NA	10258.75166	NA	NA	NA	NA	NA	NA	NA	NA	NA	NA	NA	NA	NA	NA	NA	NA	NA	NA	NA	NA	NA	NA
2015-2016	85087	2	121	Male	21	Other Hispanic	Some college or AA degree	Living with partner	38148.53347	19.8	never	NA	127.6959189	14	25	5.8	DM	no	No	0.55	2.41	1.8	11.27	208.62	0.19	2.24	0.11	NA	NA	no	NA
2015-2016	85088	1	121	Female	68	Non-Hispanic White	High school graduate/GED or equivalent	Married	50683.64829	24.4	former	heavy	90.16816109	58	58	5.6	no	yes	No	NA	NA	NA	NA	NA	NA	NA	NA	0.29	0.11	no	NA
2015-2016	85089	1	130	Female	2	Other Race - Including Multi-Racial	NA	NA	9394.422696	17.5	NA	NA	NA	NA	NA	NA	no	no	NA	NA	NA	NA	NA	NA	NA	NA	NA	NA	NA	no	NA
2015-2016	85090	1	121	Female	9	Other Hispanic	NA	NA	20604.74919	20.4	NA	NA	NA	NA	NA	NA	no	no	NA	0.17	0.37	0.07	14.17	153.92	0.28	0.29	0.11	NA	NA	no	NA
2015-2016	85091	1	127	Female	16	Mexican American	NA	NA	19208.73425	30.2	NA	NA	144.714888	20	18	5.2	no	no	NA	NA	NA	NA	NA	NA	NA	NA	NA	NA	NA	no	NA
2015-2016	85092	1	119	Male	26	Non-Hispanic White	College graduate or above	Never married	136637.4283	19.9	now	moderate	99.78346085	21	28	4.8	no	no	No	NA	NA	NA	NA	NA	NA	NA	NA	NA	NA	no	NA
2015-2016	85093	2	125	Female	61	Non-Hispanic White	9-11th grade (Includes 12th grade with no diploma)	Divorced	109203.6099	36.2	former	former	67.41719785	18	21	5.6	no	yes	No	NA	NA	NA	NA	NA	NA	NA	NA	0.29	0.11	yes	NA
2015-2016	85094	1	120	Female	6	Mexican American	NA	NA	9793.625027	15.2	NA	NA	NA	NA	NA	NA	no	no	NA	0.45	0.29	0.11	15.52	181.47	0.37	0.16	0.11	NA	NA	no	NA
2015-2016	85095	1	124	Female	22	Other Hispanic	High school graduate/GED or equivalent	Never married	19688.79564	23.5	never	never	119.2489328	18	18	5.1	no	no	No	0.38	0.5	0.13	13.12	187.65	0.19	0.15	0.11	NA	NA	no	NA
2015-2016	85096	2	124	Female	18	Other Race - Including Multi-Racial	NA	NA	35792.2922	NA	never	NA	NA	NA	NA	NA	no	no	NA	NA	NA	NA	NA	NA	NA	NA	NA	NA	NA	no	NA
2015-2016	85097	1	132	Male	1	Mexican American	NA	NA	10452.7843	NA	NA	NA	NA	NA	NA	NA	no	no	NA	1.66	0.2	0.12	9.19	122.89	0.54	0.17	0.11	NA	NA	no	NA
2015-2016	85098	1	120	Female	68	Mexican American	Less than 9th grade	Widowed	7862.286412	45	former	former	52.28610421	40	58	14.3	DM	yes	Yes	NA	NA	NA	NA	NA	NA	NA	NA	0.29	0.39	yes	NA
2015-2016	85099	2	123	Female	7	Non-Hispanic White	NA	NA	35307.51644	15.1	NA	NA	NA	NA	NA	NA	no	no	NA	0.34	0.31	0.07	14.12	142.13	0.19	0.08	0.11	NA	NA	no	NA
2015-2016	85100	1	126	Female	13	Non-Hispanic Black	NA	NA	21080.5027	25	NA	NA	141.6676532	14	19	5.8	no	no	NA	0.93	0.33	0.17	11.37	166.71	0.19	0.08	0.11	NA	NA	no	NA
2015-2016	85101	1	121	Male	63	Mexican American	High school graduate/GED or equivalent	Widowed	8322.123491	24.2	former	moderate	92.28616006	25	30	5.5	no	yes	No	1.34	0.36	0.41	7.99	214.77	0.28	0.23	0.11	0.65	0.22	no	NA
2015-2016	85102	1	123	Female	13	Non-Hispanic Black	NA	NA	15387.71532	21.7	NA	NA	137.172867	20	28	5	no	no	NA	0.21	0.52	0.07	7.51	179.13	0.19	0.29	0.11	NA	NA	yes	NA
2015-2016	85103	1	128	Male	51	Mexican American	College graduate or above	Married	26467.22677	45.6	former	former	106.2121691	18	22	5	no	yes	No	0.92	0.2	0.27	12.3	188.15	0.19	0.08	0.11	0.29	0.2	no	NA
2015-2016	85104	2	133	Female	29	Mexican American	9-11th grade (Includes 12th grade with no diploma)	Married	16764.65865	25.3	never	heavy	42.27459105	9	17	5.3	no	no	No	1.49	0.32	0.29	9.92	166.06	0.19	0.08	0.11	NA	NA	no	NA
2015-2016	85105	2	132	Male	14	Non-Hispanic White	NA	NA	56452.06069	20.8	NA	NA	NA	NA	NA	NA	no	no	NA	NA	NA	NA	NA	NA	NA	NA	NA	NA	NA	no	NA
2015-2016	85106	1	128	Male	64	Mexican American	Less than 9th grade	Married	10454.26879	26.5	former	heavy	92.5307114	40	34	5.6	no	no	No	NA	NA	NA	NA	NA	NA	NA	NA	0.92	0.13	no	NA
2015-2016	85107	2	127	Male	24	Other Hispanic	9-11th grade (Includes 12th grade with no diploma)	Never married	53467.26801	25.1	now	heavy	129.8282049	21	22	5.2	no	no	No	1.16	0.48	0.84	7.5	193.94	0.19	0.28	0.11	NA	NA	no	NA
2015-2016	85108	2	130	Female	16	Mexican American	NA	NA	16337.6439	45.2	NA	NA	131.2072304	82	66	5.2	no	no	NA	NA	NA	NA	NA	NA	NA	NA	NA	NA	NA	no	NA
2015-2016	85109	2	128	Male	65	Non-Hispanic White	College graduate or above	Married	99597.90353	27.8	never	mild	85.84274052	16	18	5.1	no	no	No	1.73	0.69	0.11	10.89	172.86	0.19	0.59	0.11	0.29	0.07	no	NA
2015-2016	85110	2	131	Male	41	Non-Hispanic White	College graduate or above	Married	135144.5566	24.7	never	mild	89.80433271	14	18	5.4	no	no	No	NA	NA	NA	NA	NA	NA	NA	NA	0.29	0.09	no	NA
2015-2016	85111	1	124	Female	49	Other Hispanic	College graduate or above	Married	21087.93589	31.2	never	mild	107.3745019	28	27	6.7	DM	yes	No	0.85	7.05	0.31	8.96	162.15	0.19	7.77	0.11	0.29	0.12	no	NA
2015-2016	85112	2	127	Female	14	Non-Hispanic White	NA	NA	40539.5439	19.8	NA	NA	NA	NA	NA	NA	no	no	NA	NA	NA	NA	NA	NA	NA	NA	NA	NA	NA	yes	NA
2015-2016	85113	2	131	Male	21	Non-Hispanic Black	High school graduate/GED or equivalent	Never married	27827.47262	27.3	now	mild	115.4001107	10	16	5.5	no	no	No	0.51	0.2	0.83	5.39	168.19	0.19	0.08	0.11	NA	NA	no	NA
2015-2016	85114	1	133	Female	22	Other Hispanic	Some college or AA degree	Never married	22890.05616	23.8	now	heavy	123.3803389	14	24	5	no	no	No	NA	NA	NA	NA	NA	NA	NA	NA	NA	NA	no	NA
2015-2016	85115	2	132	Male	54	Other Race - Including Multi-Racial	High school graduate/GED or equivalent	Living with partner	15384.63163	NA	now	NA	NA	NA	NA	NA	no	no	No	NA	NA	NA	NA	NA	NA	NA	NA	NA	NA	no	NA
2015-2016	85116	1	124	Female	11	Other Hispanic	NA	NA	12200.85093	20	NA	NA	NA	NA	NA	NA	no	no	NA	NA	NA	NA	NA	NA	NA	NA	NA	NA	NA	no	NA
2015-2016	85117	1	126	Male	37	Non-Hispanic White	College graduate or above	Separated	49066.80934	33.8	now	heavy	73.80294355	60	41	4.9	no	yes	No	NA	NA	NA	NA	NA	NA	NA	NA	NA	NA	no	NA
2015-2016	85118	2	130	Female	45	Non-Hispanic White	Some college or AA degree	Married	89137.06315	48.4	former	former	110.4343472	33	23	5.4	no	no	Yes	0.45	0.97	0.27	10.39	171.05	0.19	0.69	0.11	0.29	0.1	yes	NA
2015-2016	85119	2	124	Male	78	Other Race - Including Multi-Racial	College graduate or above	Married	18440.18453	21.1	never	mild	48.19864129	19	26	6.3	DM	yes	No	0.78	1.45	0.31	6.53	190.78	0.19	1.16	0.11	0.29	0.11	no	NA
2015-2016	85120	1	133	Male	65	Non-Hispanic White	9-11th grade (Includes 12th grade with no diploma)	Married	125497.6272	28.5	former	mild	91.88299642	27	27	5.2	IGT	no	No	1.15	5.04	0.92	8.17	205.31	0.19	5.05	0.11	0.29	0.19	no	NA
2015-2016	85121	2	124	Female	1	Non-Hispanic Black	NA	NA	7689.908696	NA	NA	NA	NA	NA	NA	NA	no	no	NA	0.47	0.44	0.12	12.15	184.71	NA	NA	NA	NA	NA	no	NA
2015-2016	85122	1	123	Female	6	Non-Hispanic Black	NA	NA	6562.854386	18.2	NA	NA	NA	NA	NA	NA	no	no	NA	0.69	0.49	0.11	10.35	175.87	0.19	0.32	0.11	NA	NA	no	NA
2015-2016	85123	1	126	Female	0	Non-Hispanic Black	NA	NA	5038.525381	NA	NA	NA	NA	NA	NA	NA	NA	no	NA	NA	NA	NA	NA	NA	NA	NA	NA	NA	NA	NA	NA
2015-2016	85124	1	124	Female	9	Non-Hispanic Black	NA	NA	10232.13012	22.9	NA	NA	NA	NA	NA	NA	no	no	NA	0.67	0.66	0.1	13.38	172.08	0.19	0.55	0.11	NA	NA	no	NA
2015-2016	85125	1	129	Male	15	Non-Hispanic Black	NA	NA	16866.08771	24.5	NA	NA	140.9969249	16	20	5.4	no	no	NA	0.38	0.44	0.19	6.82	175.53	0.19	0.14	0.11	NA	NA	yes	NA
2015-2016	85126	2	131	Female	39	Non-Hispanic White	Some college or AA degree	Married	90553.75527	35.1	never	mild	80.80300644	18	18	5.4	no	yes	Yes	NA	NA	NA	NA	NA	NA	NA	NA	NA	NA	yes	NA
2015-2016	85127	2	124	Male	35	Non-Hispanic Black	High school graduate/GED or equivalent	Married	20077.8689	23	now	former	80.96727055	14	16	5.2	no	no	No	1.02	0.93	0.99	7.79	187.5	0.19	0.45	0.11	NA	NA	no	NA
2015-2016	85128	2	124	Male	65	Non-Hispanic White	College graduate or above	Married	143841.9767	22.2	never	mild	89.31414906	28	29	5.3	no	no	No	0.6	2.29	0.17	6.72	164.73	0.31	1.66	0.11	0.29	0.22	no	NA
2015-2016	85129	2	127	Female	15	Other Hispanic	NA	NA	16746.56692	29.8	NA	NA	139.4712245	18	21	5.5	no	no	NA	NA	NA	NA	NA	NA	NA	NA	NA	NA	NA	no	NA
2015-2016	85130	1	127	Male	9	Other Hispanic	NA	NA	11567.4355	18.1	NA	NA	NA	NA	NA	NA	no	no	NA	0.53	0.2	0.07	13.92	155.05	0.19	0.08	0.11	NA	NA	no	NA
2015-2016	85131	2	133	Female	24	Non-Hispanic White	Some college or AA degree	Living with partner	56436.85832	21.9	former	heavy	126.6149084	16	19	4.9	no	yes	No	NA	NA	NA	NA	NA	NA	NA	NA	NA	NA	no	NA
2015-2016	85132	1	124	Female	31	Other Hispanic	College graduate or above	Living with partner	36978.41987	25.4	never	heavy	108.2957907	15	18	5.1	no	no	No	0.54	1.3	0.29	9.2	164.78	0.19	1.31	0.11	NA	NA	no	NA
2015-2016	85133	1	121	Female	4	Non-Hispanic Black	NA	NA	11516.33137	14.6	NA	NA	NA	NA	NA	NA	no	no	NA	1.4	0.51	0.12	12.76	177.83	0.36	0.12	0.11	NA	NA	no	NA
2015-2016	85134	1	124	Male	9	Other Hispanic	NA	NA	14817.1724	17.4	NA	NA	NA	NA	NA	NA	no	no	NA	0.46	0.31	0.07	10.11	167.18	0.19	0.17	0.11	NA	NA	yes	NA
2015-2016	85135	1	131	Male	11	Non-Hispanic White	NA	NA	19279.58701	22.2	NA	NA	NA	NA	NA	NA	no	no	NA	0.57	0.28	0.17	7.15	174.26	0.19	0.08	0.11	NA	NA	no	NA
2015-2016	85136	2	131	Male	17	Non-Hispanic Black	NA	NA	12928.89812	21.3	NA	NA	130.5003562	12	20	5.3	no	no	NA	0.5	0.4	0.07	7.28	193.51	0.19	0.2	0.11	NA	NA	no	NA
2015-2016	85137	1	120	Male	61	Mexican American	Less than 9th grade	Married	9594.519522	37.8	never	never	103.0755781	14	16	7	DM	yes	No	1.44	0.41	0.17	8.14	182.49	0.36	0.29	0.11	0.29	0.11	no	NA
2015-2016	85138	1	126	Female	31	Non-Hispanic White	Some college or AA degree	Never married	67949.02868	33.2	never	mild	89.05000525	27	21	5.2	no	no	Yes	NA	NA	NA	NA	NA	NA	NA	NA	NA	NA	yes	NA
2015-2016	85139	1	130	Female	8	Mexican American	NA	NA	9734.627114	17.9	NA	NA	NA	NA	NA	NA	no	no	NA	0.57	0.2	0.07	11.49	208.97	0.19	0.08	0.11	NA	NA	no	NA
2015-2016	85140	1	121	Female	6	Mexican American	NA	NA	12002.69378	18.3	NA	NA	NA	NA	NA	NA	no	no	NA	0.65	0.43	0.07	6.89	194.2	0.19	0.2	0.11	NA	NA	no	NA
2015-2016	85141	2	127	Female	8	Non-Hispanic White	NA	NA	45790.71323	27	NA	NA	NA	NA	NA	NA	no	no	NA	NA	NA	NA	NA	NA	NA	NA	NA	NA	NA	no	NA
2015-2016	85142	1	128	Male	71	Mexican American	Less than 9th grade	Married	11308.97764	21.9	now	mild	84.49167239	14	21	5.8	no	yes	No	3	0.54	0.85	9.43	171.45	0.19	0.38	0.11	0.42	0.15	no	NA
2015-2016	85143	1	125	Male	67	Non-Hispanic White	Some college or AA degree	Living with partner	41104.58013	NA	former	NA	NA	NA	NA	NA	no	yes	No	NA	NA	NA	NA	NA	NA	NA	NA	NA	NA	no	NA
2015-2016	85144	2	124	Female	6	Other Race - Including Multi-Racial	NA	NA	22891.5535	18.4	NA	NA	NA	NA	NA	NA	no	no	NA	NA	NA	NA	NA	NA	NA	NA	NA	NA	NA	no	NA
2015-2016	85145	2	132	Male	35	Non-Hispanic White	Some college or AA degree	Married	37713.39528	34.3	now	mild	113.4377738	55	43	5.7	DM	yes	No	NA	NA	NA	NA	NA	NA	NA	NA	NA	NA	no	NA
2015-2016	85146	1	126	Male	8	Non-Hispanic White	NA	NA	23004.21047	14.7	NA	NA	NA	NA	NA	NA	no	no	NA	NA	NA	NA	NA	NA	NA	NA	NA	NA	NA	yes	NA
2015-2016	85147	1	128	Female	25	Mexican American	9-11th grade (Includes 12th grade with no diploma)	Married	24259.11598	27.5	never	moderate	116.7621939	18	17	5	no	no	No	NA	NA	NA	NA	NA	NA	NA	NA	NA	NA	no	NA
2015-2016	85148	1	120	Male	45	Mexican American	High school graduate/GED or equivalent	Living with partner	24831.29422	41.5	now	moderate	85.30934869	34	28	5.5	no	no	No	0.95	0.96	0.31	10.62	231.11	0.19	0.78	0.11	0.29	0.1	no	NA
2015-2016	85149	2	126	Male	66	Non-Hispanic Black	Some college or AA degree	Married	11074.38536	41.3	former	former	49.63305261	18	16	13.1	DM	yes	Yes	NA	NA	NA	NA	NA	NA	NA	NA	0.29	0.13	no	NA
2015-2016	85150	2	126	Male	9	Non-Hispanic Black	NA	NA	10890.85207	15.4	NA	NA	NA	NA	NA	NA	no	no	NA	2.35	0.29	0.11	7.71	168.12	0.19	0.23	0.11	NA	NA	yes	NA
2015-2016	85151	1	120	Male	14	Mexican American	NA	NA	15083.54811	24.2	NA	NA	144.2731516	59	36	5.2	no	no	NA	NA	NA	NA	NA	NA	NA	NA	NA	NA	NA	no	NA
2015-2016	85152	2	120	Female	72	Non-Hispanic White	Some college or AA degree	Married	96573.31112	25.8	former	mild	87.66983852	27	37	4.7	IFG	yes	No	NA	NA	NA	NA	NA	NA	NA	NA	0.29	0.22	no	NA
2015-2016	85153	1	120	Female	3	Mexican American	NA	NA	11659.17343	14.8	NA	NA	NA	NA	NA	NA	no	no	NA	0.68	0.88	0.13	15.57	174.75	0.19	0.89	0.11	NA	NA	no	NA
2015-2016	85154	2	132	Female	47	Non-Hispanic Black	9-11th grade (Includes 12th grade with no diploma)	Never married	22785.74988	39.3	now	NA	NA	NA	NA	NA	no	yes	No	NA	NA	NA	NA	NA	NA	NA	NA	NA	NA	no	NA
2015-2016	85155	1	127	Female	50	Other Hispanic	College graduate or above	Married	18497.75868	38.4	never	moderate	83.70424813	35	27	5.8	no	no	No	1.17	0.39	0.21	8.76	218.33	0.19	0.17	0.11	0.29	0.11	no	NA
2015-2016	85156	2	130	Female	73	Non-Hispanic Black	Less than 9th grade	Never married	21497.76579	31	never	never	78.60664804	15	16	6.2	DM	yes	No	NA	NA	NA	NA	NA	NA	NA	NA	0.29	0.15	yes	NA
2015-2016	85157	1	129	Male	53	Non-Hispanic White	High school graduate/GED or equivalent	Divorced	35449.67458	29.1	now	moderate	99.00202797	21	22	5.6	no	no	No	NA	NA	NA	NA	NA	NA	NA	NA	0.29	0.14	no	NA
2015-2016	85158	2	120	Female	44	Other Race - Including Multi-Racial	Some college or AA degree	Living with partner	23455.48003	27.5	never	former	105.7132503	17	19	6.1	no	yes	No	0.99	4.58	0.4	7.96	193.49	0.41	3.84	0.11	0.29	0.14	no	NA
2015-2016	85159	2	125	Female	31	Non-Hispanic Black	High school graduate/GED or equivalent	Married	19149.01197	23.3	never	mild	142.037898	12	17	5.3	DM	no	No	0.13	0.49	0.4	13.55	160.63	0.19	0.25	0.11	NA	NA	no	NA
2015-2016	85160	1	126	Female	26	Non-Hispanic White	Some college or AA degree	Divorced	71430.37592	22.7	now	heavy	96.23051865	15	14	4.2	no	no	No	2.36	0.65	1.75	9.15	175.69	0.19	0.64	0.11	NA	NA	no	NA
2015-2016	85161	1	123	Female	66	Non-Hispanic White	College graduate or above	Married	38250.2733	32	never	mild	66.84319945	24	27	4.9	IFG	yes	No	0.68	4.11	0.15	10.06	202.64	0.72	3.58	0.11	0.29	0.18	no	NA
2015-2016	85162	2	121	Female	9	Other Race - Including Multi-Racial	NA	NA	11469.3686	15.6	NA	NA	NA	NA	NA	NA	no	no	NA	0.45	0.99	0.18	13.78	198.39	0.19	0.94	0.11	NA	NA	no	NA
2015-2016	85163	1	121	Male	29	Mexican American	Some college or AA degree	Living with partner	37448.96612	30.2	now	heavy	116.0803241	74	41	5.3	no	yes	No	0.37	0.83	0.19	9.55	263.27	0.19	0.71	0.11	NA	NA	no	NA
2015-2016	85164	1	125	Male	39	Non-Hispanic Black	Some college or AA degree	Married	18509.54577	46	never	moderate	80.96002551	27	29	6.2	DM	yes	No	NA	NA	NA	NA	NA	NA	NA	NA	NA	NA	no	NA
2015-2016	85165	2	132	Female	0	Non-Hispanic White	NA	NA	16082.05931	NA	NA	NA	NA	NA	NA	NA	NA	no	NA	NA	NA	NA	NA	NA	NA	NA	NA	NA	NA	NA	NA
2015-2016	85166	2	133	Female	53	Mexican American	9-11th grade (Includes 12th grade with no diploma)	Living with partner	11728.01757	33.8	former	former	118.3324969	18	21	5.7	no	no	No	1.66	1.36	0.54	7.01	186.09	0.82	0.38	0.11	0.63	0.19	no	NA
2015-2016	85167	2	123	Female	9	Non-Hispanic White	NA	NA	21094.7364	17.9	NA	NA	NA	NA	NA	NA	no	no	NA	1.75	0.31	0.07	12.65	181.5	0.19	0.19	0.11	NA	NA	no	NA
2015-2016	85168	1	121	Male	27	Mexican American	High school graduate/GED or equivalent	Living with partner	30413.14338	NA	former	NA	NA	NA	NA	NA	no	no	No	NA	NA	NA	NA	NA	NA	NA	NA	NA	NA	yes	NA
2015-2016	85169	1	119	Male	54	Other Race - Including Multi-Racial	9-11th grade (Includes 12th grade with no diploma)	Married	13175.52432	27.7	former	heavy	100.2523841	16	20	5.9	IFG	no	No	2.54	5.15	0.26	9.95	191.86	0.31	5.46	0.11	0.29	0.12	no	NA
2015-2016	85170	2	133	Female	80	Non-Hispanic Black	College graduate or above	Married	15678.73094	26.3	never	former	44.35989419	13	18	5.8	DM	yes	Yes	NA	NA	NA	NA	NA	NA	NA	NA	0.41	0.49	yes	NA
2015-2016	85171	1	124	Female	29	Other Hispanic	Some college or AA degree	Never married	18249.04235	30.1	never	NA	101.4806115	18	17	5	no	no	Yes	1.1	0.37	0.19	11.83	180.37	0.19	0.16	0.11	NA	NA	no	NA
2015-2016	85172	2	128	Female	14	Other Race - Including Multi-Racial	NA	NA	11624.18816	21.3	NA	NA	146.7623698	10	17	5.3	no	no	NA	0.21	0.58	0.26	16.72	214.9	0.19	0.35	0.11	NA	NA	no	NA
2015-2016	85173	1	129	Female	45	Other Hispanic	Less than 9th grade	Separated	18441.73013	29.4	never	former	84.20706838	19	17	5.6	no	no	No	NA	NA	NA	NA	NA	NA	NA	NA	0.29	0.27	no	NA
2015-2016	85174	2	130	Male	1	Other Race - Including Multi-Racial	NA	NA	7534.317829	NA	NA	NA	NA	NA	NA	NA	no	no	NA	1.05	0.2	0.07	10.76	153.14	0.19	0.08	0.11	NA	NA	no	NA
2015-2016	85175	2	120	Female	1	Other Hispanic	NA	NA	8226.268445	NA	NA	NA	NA	NA	NA	NA	no	no	NA	0.66	0.35	0.07	11.46	156.95	0.19	0.14	0.11	NA	NA	no	NA
2015-2016	85176	2	133	Male	19	Mexican American	NA	NA	13404.12677	20.7	never	heavy	129.5026099	26	30	4.9	no	no	NA	1.13	0.42	0.18	8.75	172.68	0.19	0.08	0.11	NA	NA	no	NA
2015-2016	85177	1	127	Female	66	Other Hispanic	High school graduate/GED or equivalent	Living with partner	9845.729657	30.5	former	former	74.80583511	70	43	6.3	no	no	No	0.88	0.2	0.5	14.63	225.11	0.19	0.08	0.11	0.29	0.15	no	NA
2015-2016	85178	1	133	Male	15	Other Hispanic	NA	NA	18018.47989	21.1	NA	NA	145.986112	12	17	5.2	no	no	NA	NA	NA	NA	NA	NA	NA	NA	NA	NA	NA	yes	NA
2015-2016	85179	1	130	Female	20	Non-Hispanic White	Some college or AA degree	Never married	75174.02535	22.1	never	heavy	NA	NA	NA	NA	no	no	No	NA	NA	NA	NA	NA	NA	NA	NA	NA	NA	no	NA
2015-2016	85180	2	129	Male	15	Mexican American	NA	NA	22420.953	23.9	NA	NA	128.6794212	19	25	5.1	no	no	NA	1.01	0.74	0.07	7.55	162.67	0.19	0.65	0.11	NA	NA	no	NA
2015-2016	85181	1	120	Male	48	Mexican American	High school graduate/GED or equivalent	Divorced	39857.43323	27.3	never	heavy	112.2560446	33	26	5.6	no	no	No	1.01	1.2	0.19	10.79	212.48	0.19	1.05	0.11	0.29	0.15	no	NA
2015-2016	85182	1	129	Female	0	Non-Hispanic Black	NA	NA	6029.213541	NA	NA	NA	NA	NA	NA	NA	NA	no	NA	NA	NA	NA	NA	NA	NA	NA	NA	NA	NA	NA	NA
2015-2016	85183	1	128	Male	33	Mexican American	Some college or AA degree	Married	26689.37836	35.8	now	never	114.4845301	281	115	6.3	no	no	No	NA	NA	NA	NA	NA	NA	NA	NA	NA	NA	no	NA
2015-2016	85184	1	122	Male	2	Non-Hispanic White	NA	NA	18149.26951	14.8	NA	NA	NA	NA	NA	NA	no	no	NA	0.7	0.2	0.14	17.41	183.42	NA	NA	NA	NA	NA	no	NA
2015-2016	85185	2	122	Male	10	Other Race - Including Multi-Racial	NA	NA	12035.94089	21.1	NA	NA	NA	NA	NA	NA	no	no	NA	NA	NA	NA	NA	NA	NA	NA	NA	NA	NA	yes	NA
2015-2016	85186	2	127	Female	4	Other Race - Including Multi-Racial	NA	NA	15355.19544	15.7	NA	NA	NA	NA	NA	NA	no	no	NA	0.36	0.2	0.07	8.2	141.27	0.19	0.08	0.11	NA	NA	no	NA
2015-2016	85187	2	127	Female	67	Non-Hispanic White	Some college or AA degree	Married	137743.1465	33.3	former	former	85.49256235	16	21	5.5	no	no	No	NA	NA	NA	NA	NA	NA	NA	NA	0.29	0.17	no	NA
2015-2016	85188	2	123	Male	2	Non-Hispanic White	NA	NA	14684.71639	16.9	NA	NA	NA	NA	NA	NA	no	no	NA	1.35	0.2	0.07	6.73	144.53	0.19	0.08	0.11	NA	NA	no	NA
2015-2016	85189	1	127	Male	73	Non-Hispanic White	9-11th grade (Includes 12th grade with no diploma)	Divorced	16307.59701	NA	former	NA	NA	NA	NA	NA	DM	no	No	NA	NA	NA	NA	NA	NA	NA	NA	NA	NA	no	NA
2015-2016	85190	2	130	Female	29	Mexican American	High school graduate/GED or equivalent	Living with partner	36187.9929	30.3	never	former	NA	26	29	6	no	no	No	0.8	0.72	0.34	21.52	161.73	0.19	0.29	0.11	NA	NA	no	NA
2015-2016	85191	2	131	Female	10	Non-Hispanic Black	NA	NA	13390.461	30.1	NA	NA	NA	NA	NA	NA	no	no	NA	0.63	0.33	0.07	5.98	170.6	0.19	0.17	0.11	NA	NA	yes	NA
2015-2016	85192	1	125	Female	53	Non-Hispanic White	Some college or AA degree	Living with partner	118592.7537	22.5	now	mild	105.5703856	21	20	6.1	DM	yes	NA	NA	NA	NA	NA	NA	NA	NA	NA	1.43	0.26	yes	NA
2015-2016	85193	2	122	Female	36	Other Race - Including Multi-Racial	Some college or AA degree	Married	23498.74359	21.5	never	NA	139.1711354	19	18	5.6	no	no	No	NA	NA	NA	NA	NA	NA	NA	NA	NA	NA	no	NA
2015-2016	85194	1	124	Female	38	Other Hispanic	High school graduate/GED or equivalent	Living with partner	19364.06846	23.5	never	mild	96.74200648	14	16	5.1	no	no	No	0.55	3.42	0.37	11.1	179.3	0.19	3.95	0.11	NA	NA	no	NA
2015-2016	85195	1	122	Female	9	Other Race - Including Multi-Racial	NA	NA	10918.63336	15.6	NA	NA	NA	NA	NA	NA	no	no	NA	NA	NA	NA	NA	NA	NA	NA	NA	NA	NA	no	NA
2015-2016	85196	2	131	Male	10	Non-Hispanic Black	NA	NA	10829.27484	17.9	NA	NA	NA	NA	NA	NA	no	no	NA	2.24	0.29	0.07	10.62	162.89	0.19	0.13	0.11	NA	NA	no	NA
2015-2016	85197	2	120	Male	60	Non-Hispanic Black	High school graduate/GED or equivalent	Married	11825.19347	22.4	never	mild	93.02446203	26	39	6.2	no	no	No	NA	NA	NA	NA	NA	NA	NA	NA	0.29	0.13	no	NA
2015-2016	85198	1	120	Male	55	Mexican American	High school graduate/GED or equivalent	Married	16753.7987	42.6	never	former	90.90659661	41	29	6	no	no	No	1.4	0.2	0.24	11.67	212.83	0.19	0.08	0.11	0.29	0.11	no	NA
2015-2016	85199	2	132	Male	17	Non-Hispanic Black	NA	NA	11425.53964	18.7	NA	NA	160.3921857	16	26	4.5	no	no	NA	0.5	0.86	0.21	8.25	204.47	0.61	0.24	0.11	NA	NA	no	NA
2015-2016	85200	2	133	Female	46	Mexican American	Some college or AA degree	Never married	22960.16066	51.5	never	heavy	90.05758567	13	18	5.6	no	no	No	NA	NA	NA	NA	NA	NA	NA	NA	0.7	0.22	no	NA
2015-2016	85201	2	131	Male	5	Non-Hispanic White	NA	NA	22354.38854	15.8	NA	NA	NA	NA	NA	NA	no	no	NA	1.16	0.2	0.07	7.67	146.75	0.19	0.12	0.11	NA	NA	no	NA
2015-2016	85202	1	121	Male	34	Other Hispanic	Some college or AA degree	Married	36921.51856	28.8	former	former	133.9746611	53	34	5.4	no	no	No	0.42	0.92	0.14	14.52	217.19	0.3	0.89	0.11	NA	NA	no	NA
2015-2016	85203	1	127	Female	71	Mexican American	College graduate or above	Married	14026.92943	42.3	never	mild	87.86482322	20	21	7.4	DM	yes	No	NA	NA	NA	NA	NA	NA	NA	NA	0.43	0.13	no	NA
2015-2016	85204	1	130	Female	20	Other Hispanic	High school graduate/GED or equivalent	Living with partner	35197.71837	23.3	never	NA	127.5718232	13	22	4.6	no	no	No	NA	NA	NA	NA	NA	NA	NA	NA	NA	NA	no	NA
2015-2016	85205	1	120	Male	25	Mexican American	High school graduate/GED or equivalent	Married	29671.14494	21.2	never	heavy	126.1235854	23	24	5.6	no	no	No	NA	NA	NA	NA	NA	NA	NA	NA	NA	NA	no	NA
2015-2016	85206	1	121	Female	6	Other Race - Including Multi-Racial	NA	NA	14487.42219	19.5	NA	NA	NA	NA	NA	NA	no	no	NA	0.91	0.2	0.2	6.84	198.61	0.35	0.14	0.11	NA	NA	yes	NA
2015-2016	85207	1	125	Female	1	Non-Hispanic Black	NA	NA	7890.023893	NA	NA	NA	NA	NA	NA	NA	no	no	NA	0.59	0.3	0.07	13.09	176.48	0.19	0.08	0.11	NA	NA	no	NA
2015-2016	85208	1	125	Male	1	Non-Hispanic Black	NA	NA	6969.96471	NA	NA	NA	NA	NA	NA	NA	no	no	NA	NA	NA	NA	NA	NA	NA	NA	NA	NA	NA	no	NA
2015-2016	85209	1	131	Female	43	Non-Hispanic White	Some college or AA degree	Divorced	93933.12092	25.6	never	heavy	97.93876884	54	33	5.3	no	no	No	NA	NA	NA	NA	NA	NA	NA	NA	0.6	0.11	no	NA
2015-2016	85210	2	126	Male	7	Non-Hispanic Black	NA	NA	10890.85207	14.2	NA	NA	NA	NA	NA	NA	no	no	NA	NA	NA	NA	NA	NA	NA	NA	NA	NA	NA	no	NA
2015-2016	85211	2	133	Male	42	Other Race - Including Multi-Racial	College graduate or above	Married	20208.28505	21.5	never	mild	103.5823358	38	28	5.5	no	yes	No	1.41	0.49	0.23	7.18	193.82	0.19	0.34	0.11	0.29	0.1	no	NA
2015-2016	85212	2	128	Male	80	Other Race - Including Multi-Racial	Some college or AA degree	Married	17536.17972	22.2	never	mild	NA	NA	NA	NA	DM	yes	No	NA	NA	NA	NA	NA	NA	NA	NA	NA	NA	no	NA
2015-2016	85213	1	127	Male	52	Mexican American	Some college or AA degree	Married	26862.0471	36.8	former	former	69.10812369	41	26	6.7	DM	yes	No	1.05	0.51	0.44	8.84	189.8	0.19	0.36	0.11	0.29	0.11	no	NA
2015-2016	85214	2	133	Male	26	Non-Hispanic Black	Some college or AA degree	Never married	31523.82477	22.8	former	mild	119.549361	15	22	5.5	no	no	No	0.49	0.5	0.46	6.31	164.45	0.19	0.36	0.11	NA	NA	no	NA
2015-2016	85215	1	132	Male	65	Non-Hispanic Black	High school graduate/GED or equivalent	Divorced	15668.89009	21.9	former	moderate	15.9886169	64	53	4.9	DM	yes	No	NA	NA	NA	NA	NA	NA	NA	NA	0.29	0.19	no	NA
2015-2016	85216	2	132	Female	65	Non-Hispanic Black	Some college or AA degree	Never married	19809.21868	29	former	former	43.23447284	16	31	5.8	no	yes	No	1.01	2.44	0.86	7.13	171.77	0.3	2.14	0.11	0.29	0.13	no	NA
2015-2016	85217	1	133	Male	31	Other Race - Including Multi-Racial	High school graduate/GED or equivalent	Married	14880.07226	30.6	now	heavy	119.033582	40	23	5.6	no	no	No	NA	NA	NA	NA	NA	NA	NA	NA	NA	NA	no	NA
2015-2016	85218	2	125	Male	32	Non-Hispanic White	College graduate or above	Living with partner	114210.6707	NA	never	NA	NA	NA	NA	NA	no	no	No	NA	NA	NA	NA	NA	NA	NA	NA	NA	NA	no	NA
2015-2016	85219	2	125	Male	75	Non-Hispanic White	Some college or AA degree	Married	15084.99217	31.8	former	former	50.99392227	11	15	6.8	DM	no	Yes	NA	NA	NA	NA	NA	NA	NA	NA	0.29	0.23	no	NA
2015-2016	85220	2	131	Male	47	Non-Hispanic Black	9-11th grade (Includes 12th grade with no diploma)	Divorced	21908.63352	26	now	heavy	84.44542597	23	25	5.1	no	yes	No	NA	NA	NA	NA	NA	NA	NA	NA	0.29	0.09	no	NA
2015-2016	85221	2	123	Female	1	Non-Hispanic White	NA	NA	24706.58975	NA	NA	NA	NA	NA	NA	NA	no	no	NA	0.69	0.2	0.07	12.57	180.14	0.19	0.08	0.11	NA	NA	no	NA
2015-2016	85222	1	130	Female	35	Non-Hispanic White	Some college or AA degree	Married	65082.90817	24.7	never	never	119.7996736	16	18	5.1	no	no	No	0.27	0.2	0.12	11.56	199	0.19	0.08	0.11	NA	NA	no	NA
2015-2016	85223	1	130	Female	11	Non-Hispanic Black	NA	NA	9013.899385	23	NA	NA	NA	NA	NA	NA	no	no	NA	0.44	0.2	0.12	10.7	184.36	0.19	0.08	0.11	NA	NA	no	NA
2015-2016	85224	1	126	Female	48	Mexican American	Some college or AA degree	Married	24841.17097	38.8	never	moderate	104.2761684	28	34	8.7	DM	no	No	NA	NA	NA	NA	NA	NA	NA	NA	2.45	0.14	no	NA
2015-2016	85225	2	126	Male	5	Non-Hispanic Black	NA	NA	9748.54373	15.4	NA	NA	NA	NA	NA	NA	no	no	NA	0.83	0.2	0.07	10.6	154	0.19	0.08	0.11	NA	NA	no	NA
2015-2016	85226	1	130	Male	1	Non-Hispanic White	NA	NA	19519.39378	NA	NA	NA	NA	NA	NA	NA	no	no	NA	NA	NA	NA	NA	NA	NA	NA	NA	NA	NA	no	NA
2015-2016	85227	2	121	Male	8	Mexican American	NA	NA	12052.02662	16	NA	NA	NA	NA	NA	NA	no	no	NA	0.46	0.97	0.2	14.92	188.86	1.18	0.08	0.11	NA	NA	no	NA
2015-2016	85228	2	130	Male	19	Mexican American	NA	NA	20753.06466	32.7	never	never	112.7008006	27	36	5.4	no	no	NA	NA	NA	NA	NA	NA	NA	NA	NA	NA	NA	no	NA
2015-2016	85229	1	132	Female	29	Non-Hispanic White	College graduate or above	Married	122411.3079	41.8	never	heavy	104.6759575	26	27	5.2	no	no	No	0.81	1	0.2	9.12	168.31	0.19	0.95	0.11	NA	NA	yes	NA
2015-2016	85230	1	130	Female	55	Non-Hispanic White	High school graduate/GED or equivalent	Divorced	52204.00856	25.9	now	mild	82.02312319	29	26	5.8	IGT	no	No	NA	NA	NA	NA	NA	NA	NA	NA	0.29	0.12	no	NA
2015-2016	85231	1	129	Female	40	Other Hispanic	Less than 9th grade	Divorced	18441.73013	23.7	never	mild	119.8959704	21	20	5.7	no	no	No	0.38	0.93	0.25	13.3	185.17	0.19	0.95	0.11	0.29	0.13	no	NA
2015-2016	85232	2	119	Female	66	Other Race - Including Multi-Racial	Some college or AA degree	Married	21286.73509	20.9	never	never	62.61358701	14	26	6	no	no	No	1.54	5.96	0.66	9.78	173.98	0.19	5.63	0.11	2.52	0.18	no	NA
2015-2016	85233	2	125	Female	52	Non-Hispanic White	High school graduate/GED or equivalent	Married	59660.4829	21.4	former	former	69.97378548	11	18	5.3	no	no	No	NA	NA	NA	NA	NA	NA	NA	NA	0.29	0.25	no	NA
2015-2016	85234	1	124	Male	32	Other Hispanic	Some college or AA degree	Living with partner	35953.60874	32.2	now	heavy	90.336849	33	26	5.4	IGT	yes	No	NA	NA	NA	NA	NA	NA	NA	NA	NA	NA	no	NA
2015-2016	85235	1	119	Male	4	Other Hispanic	NA	NA	12877.38965	NA	NA	NA	NA	NA	NA	NA	no	NA	NA	NA	NA	NA	NA	NA	NA	NA	NA	NA	NA	no	NA
2015-2016	85236	1	127	Female	78	Mexican American	Less than 9th grade	Married	13158.07155	28.9	never	never	NA	NA	NA	6.3	no	yes	No	NA	NA	NA	NA	NA	NA	NA	NA	0.46	0.51	no	NA
2015-2016	85237	1	130	Male	15	Non-Hispanic White	NA	NA	35511.12752	19.1	NA	NA	139.0874213	16	29	5.6	no	no	NA	0.38	0.4	0.07	9.14	160.17	0.19	0.31	0.11	NA	NA	no	NA
2015-2016	85238	1	130	Male	80	Non-Hispanic White	9-11th grade (Includes 12th grade with no diploma)	Widowed	15513.74192	26.6	never	mild	74.34850933	14	17	5.8	no	no	Yes	NA	NA	NA	NA	NA	NA	NA	NA	0.29	0.1	no	NA
2015-2016	85239	1	131	Female	55	Non-Hispanic White	High school graduate/GED or equivalent	Separated	41822.88317	20.8	now	former	98.78999927	15	20	5.4	no	no	No	NA	NA	NA	NA	NA	NA	NA	NA	0.29	0.12	no	NA
2015-2016	85240	2	132	Female	4	Non-Hispanic Black	NA	NA	8256.30183	15.5	NA	NA	NA	NA	NA	NA	DM	no	NA	0.6	0.59	0.13	9.14	198.72	0.19	0.35	0.11	NA	NA	no	NA
2015-2016	85241	1	129	Female	52	Non-Hispanic White	College graduate or above	Married	128935.1124	28.3	never	mild	96.58995329	27	28	5.5	IFG	no	Yes	NA	NA	NA	NA	NA	NA	NA	NA	0.57	0.21	no	NA
2015-2016	85242	2	126	Female	4	Non-Hispanic Black	NA	NA	9809.534264	16.9	NA	NA	NA	NA	NA	NA	no	no	NA	0.88	0.3	0.07	9.59	166.34	0.19	0.17	0.11	NA	NA	yes	NA
2015-2016	85243	2	123	Female	43	Other Hispanic	Some college or AA degree	Never married	23004.89368	40	never	mild	93.40310917	20	19	6.2	no	no	No	NA	NA	NA	NA	NA	NA	NA	NA	0.29	0.39	no	NA
2015-2016	85244	2	119	Female	43	Other Hispanic	Less than 9th grade	Separated	19299.96235	31.2	now	heavy	107.4785999	14	19	5.5	no	yes	No	NA	NA	NA	NA	NA	NA	NA	NA	0.29	0.15	yes	NA
2015-2016	85245	2	131	Female	71	Non-Hispanic White	Some college or AA degree	Widowed	111465.353	36.8	now	former	70.15021538	16	18	5.9	IGT	yes	No	NA	NA	NA	NA	NA	NA	NA	NA	0.29	0.2	no	NA
2015-2016	85246	1	122	Male	23	Mexican American	Some college or AA degree	Never married	35581.26873	29.3	never	heavy	101.9085958	26	26	5.4	no	no	No	NA	NA	NA	NA	NA	NA	NA	NA	NA	NA	no	NA
2015-2016	85247	1	119	Female	0	Non-Hispanic Black	NA	NA	3432.84423	NA	NA	NA	NA	NA	NA	NA	NA	no	NA	NA	NA	NA	NA	NA	NA	NA	NA	NA	NA	NA	NA
2015-2016	85248	1	125	Female	16	Non-Hispanic Black	NA	NA	20022.96656	27.4	NA	NA	149.05686	25	28	5.9	no	no	NA	NA	NA	NA	NA	NA	NA	NA	NA	NA	NA	no	NA
2015-2016	85249	2	131	Female	53	Non-Hispanic Black	High school graduate/GED or equivalent	Married	28842.93945	26.1	former	mild	105.2428793	22	28	5.2	no	yes	No	NA	NA	NA	NA	NA	NA	NA	NA	0.29	0.25	yes	NA
2015-2016	85250	1	128	Female	70	Mexican American	High school graduate/GED or equivalent	Married	14026.92943	39.4	former	former	70.64472848	13	15	8.1	DM	yes	No	0.77	2.11	0.19	9.22	210.6	0.19	2.23	0.11	0.85	0.16	no	NA
2015-2016	85251	2	122	Male	8	Other Race - Including Multi-Racial	NA	NA	11184.91476	18.4	NA	NA	NA	NA	NA	NA	no	no	NA	0.58	2.02	0.2	11.19	158.3	0.19	1.69	0.11	NA	NA	no	NA
2015-2016	85252	2	122	Female	22	Non-Hispanic Black	Some college or AA degree	Never married	28981.66259	33.9	former	mild	151.3076897	24	23	5.1	no	no	No	0.59	0.78	1.03	10.85	207.07	0.19	0.57	0.11	NA	NA	yes	NA
2015-2016	85253	1	124	Male	57	Other Hispanic	Some college or AA degree	Married	25849.71915	24.2	never	heavy	97.67397273	24	24	5.5	no	no	No	1.27	1.58	0.15	9.31	307.34	0.32	1.43	0.11	0.29	0.18	no	NA
2015-2016	85254	1	127	Female	17	Mexican American	NA	NA	13136.23351	33.4	NA	NA	131.6145067	15	17	5.6	no	no	NA	NA	NA	NA	NA	NA	NA	NA	NA	NA	NA	yes	NA
2015-2016	85255	1	130	Female	1	Non-Hispanic White	NA	NA	24507.34306	NA	NA	NA	NA	NA	NA	NA	no	no	NA	0.42	0.39	0.07	12.73	163.22	0.31	0.28	0.11	NA	NA	no	NA
2015-2016	85256	2	121	Female	27	Non-Hispanic White	Some college or AA degree	Never married	73024.49427	21.1	never	moderate	126.0141008	16	23	4.7	no	no	No	0.53	1.02	0.19	6.39	220.03	0.5	0.37	0.11	NA	NA	yes	NA
2015-2016	85257	2	130	Male	59	Non-Hispanic White	High school graduate/GED or equivalent	Married	26978.91874	36.8	now	former	77.31897806	35	19	6.6	DM	yes	No	2.07	0.97	0.47	15.98	173.31	0.19	0.86	0.11	0.29	0.29	yes	NA
2015-2016	85258	2	131	Male	17	Non-Hispanic White	NA	NA	32250.5471	21.3	NA	NA	125.7044684	14	18	5.5	no	no	NA	NA	NA	NA	NA	NA	NA	NA	NA	NA	NA	no	NA
2015-2016	85259	1	131	Male	38	Non-Hispanic White	High school graduate/GED or equivalent	Divorced	27663.04481	25	now	heavy	81.99699017	25	27	5.1	no	yes	No	1.33	0.63	1.17	8.79	204.99	0.19	0.5	0.11	NA	NA	no	NA
2015-2016	85260	1	122	Male	18	Mexican American	NA	NA	14951.98812	28.3	never	heavy	131.7796577	42	32	5.4	no	no	NA	NA	NA	NA	NA	NA	NA	NA	NA	NA	NA	no	NA
2015-2016	85261	2	130	Male	62	Non-Hispanic Black	High school graduate/GED or equivalent	Living with partner	14375.25284	31.7	never	heavy	88.53742722	20	21	4.9	no	yes	No	1.59	0.45	0.14	5.53	185.81	0.19	0.37	0.11	0.29	0.1	no	NA
2015-2016	85262	2	133	Female	80	Non-Hispanic White	9-11th grade (Includes 12th grade with no diploma)	Widowed	37431.16207	25.9	former	former	79.34341957	12	18	4.8	no	yes	No	0.63	0.2	0.57	5.43	207.55	0.19	0.08	0.11	0.56	0.12	no	NA
2015-2016	85263	1	130	Male	46	Non-Hispanic White	Some college or AA degree	Married	29814.92037	31	former	heavy	81.87558518	31	25	5.2	no	no	No	1.37	0.82	0.07	5.36	242.63	0.19	0.76	0.11	0.68	0.11	no	NA
2015-2016	85264	2	120	Female	26	Non-Hispanic White	College graduate or above	Never married	99144.64391	21.1	never	NA	72.639307	19	28	5.1	no	no	No	NA	NA	NA	NA	NA	NA	NA	NA	NA	NA	no	NA
2015-2016	85265	1	131	Male	13	Non-Hispanic White	NA	NA	52701.34573	24.6	NA	NA	158.7593014	17	24	5.5	no	no	NA	NA	NA	NA	NA	NA	NA	NA	NA	NA	NA	no	NA
2015-2016	85266	2	133	Male	70	Other Hispanic	Some college or AA degree	Married	7430.336051	48	never	never	33.24126069	13	22	4.8	DM	yes	No	2.85	1.27	0.37	18.65	127.17	0.19	0.93	0.11	0.29	0.49	no	NA
2015-2016	85267	2	127	Female	0	Non-Hispanic White	NA	NA	27482.79439	NA	NA	NA	NA	NA	NA	NA	NA	no	NA	NA	NA	NA	NA	NA	NA	NA	NA	NA	NA	NA	NA
2015-2016	85268	1	127	Male	14	Other Hispanic	NA	NA	15618.74255	26.7	NA	NA	140.0678966	55	30	5.2	no	no	NA	0.41	0.2	0.22	16.51	233.41	0.19	0.08	0.11	NA	NA	no	NA
2015-2016	85269	2	125	Female	69	Other Hispanic	College graduate or above	Widowed	9107.580642	27	now	former	68.18759802	13	18	5.8	no	yes	No	1.45	0.39	1.75	9.17	192.02	0.19	0.13	0.11	0.29	0.36	no	NA
2015-2016	85270	2	123	Male	52	Non-Hispanic White	College graduate or above	Married	124668.7006	22.2	never	mild	98.30472963	25	25	5.1	no	no	No	2.57	2.17	0.07	6.67	170.89	0.19	2.14	0.11	0.29	0.14	no	NA
2015-2016	85271	1	122	Female	0	Other Hispanic	NA	NA	5712.474206	NA	NA	NA	NA	NA	NA	NA	NA	no	NA	NA	NA	NA	NA	NA	NA	NA	NA	NA	NA	NA	NA
2015-2016	85272	1	129	Male	17	Non-Hispanic Black	NA	NA	14586.81777	26.3	NA	NA	137.2437094	19	24	5.1	no	no	NA	NA	NA	NA	NA	NA	NA	NA	NA	NA	NA	no	NA
2015-2016	85273	1	130	Female	10	Other Race - Including Multi-Racial	NA	NA	35128.49316	19	NA	NA	NA	NA	NA	NA	no	no	NA	0.74	0.36	0.07	6.26	178.14	0.19	0.23	0.11	NA	NA	no	NA
2015-2016	85274	2	119	Female	72	Other Hispanic	NA	Widowed	9106.40384	26.6	never	never	NA	NA	NA	7.3	DM	yes	Yes	NA	NA	NA	NA	NA	NA	NA	NA	0.29	0.21	no	NA
2015-2016	85275	2	131	Female	80	Non-Hispanic Black	Some college or AA degree	Widowed	17309.35911	30	never	former	52.47754779	24	32	6.2	no	yes	No	NA	NA	NA	NA	NA	NA	NA	NA	0.29	0.13	no	NA
2015-2016	85276	2	121	Female	13	Non-Hispanic White	NA	NA	61767.75156	28.7	NA	NA	151.9963156	20	24	5.2	no	no	NA	0.29	0.37	0.19	7.14	253.76	0.19	0.21	0.11	NA	NA	no	NA
2015-2016	85277	1	126	Male	0	Other Race - Including Multi-Racial	NA	NA	10372.48174	NA	NA	NA	NA	NA	NA	NA	NA	no	NA	NA	NA	NA	NA	NA	NA	NA	NA	NA	NA	NA	NA
2015-2016	85278	1	125	Male	78	Non-Hispanic White	College graduate or above	Married	74953.75069	35.6	former	mild	69.24995325	19	25	6	DM	no	Yes	1.51	0.78	0.28	9.09	159.3	0.19	0.48	0.11	0.29	0.14	no	NA
2015-2016	85279	2	132	Male	50	Other Race - Including Multi-Racial	9-11th grade (Includes 12th grade with no diploma)	Married	30507.85656	30.9	now	mild	105.8101965	20	18	5.6	no	yes	No	NA	NA	NA	NA	NA	NA	NA	NA	0.29	0.1	no	NA
2015-2016	85280	1	125	Male	16	Non-Hispanic Black	NA	NA	12948.0801	16.2	NA	NA	147.7157619	10	24	5.2	no	no	NA	NA	NA	NA	NA	NA	NA	NA	NA	NA	NA	yes	NA
2015-2016	85281	1	127	Male	35	Non-Hispanic White	High school graduate/GED or equivalent	Married	101205.7804	32.7	now	heavy	79.47246012	36	25	5.4	no	no	No	0.54	0.61	0.75	6.55	221.12	0.19	0.35	0.11	NA	NA	no	NA
2015-2016	85282	1	120	Male	3	Mexican American	NA	NA	15267.69934	NA	NA	NA	NA	NA	NA	NA	no	no	NA	0.66	0.2	0.07	7.1	166.32	2.25	0.08	0.11	NA	NA	no	NA
2015-2016	85283	2	122	Female	80	Other Hispanic	Less than 9th grade	Widowed	12315.29213	31.2	never	never	NA	NA	NA	6.3	IFG	yes	No	NA	NA	NA	NA	NA	NA	NA	NA	0.41	0.14	no	NA
2015-2016	85284	2	120	Female	20	Non-Hispanic White	Some college or AA degree	Never married	91128.69398	25.1	never	heavy	128.2142283	16	24	5.3	no	no	No	0.31	0.2	0.13	12.42	155.33	0.19	0.08	0.11	NA	NA	no	NA
2015-2016	85285	2	131	Male	80	Non-Hispanic Black	Less than 9th grade	Widowed	12441.84286	20.8	former	former	60.13173269	11	18	5.8	DM	yes	Yes	3.67	1.99	0.42	7.69	199.19	0.19	1.81	0.11	0.42	0.11	no	NA
2015-2016	85286	2	121	Female	18	Other Race - Including Multi-Racial	NA	NA	11076.81011	22.9	never	heavy	138.206565	12	20	4.5	IGT	no	NA	1.11	0.94	0.31	9.57	177.8	0.19	0.67	0.16	NA	NA	no	NA
2015-2016	85287	1	132	Male	69	Non-Hispanic Black	9-11th grade (Includes 12th grade with no diploma)	Widowed	15668.89009	31	now	former	NA	NA	NA	5.4	no	yes	No	3.27	3.69	0.59	10.76	195.05	0.19	3.73	0.11	0.29	0.15	no	NA
2015-2016	85288	2	131	Female	55	Non-Hispanic White	High school graduate/GED or equivalent	Divorced	104258.7297	31.4	now	former	90.02137088	16	17	5.6	no	no	Yes	1.01	0.78	1.77	11.22	165.18	0.19	0.66	0.11	0.29	0.16	no	NA
2015-2016	85289	1	120	Female	0	Non-Hispanic White	NA	NA	11465.6117	NA	NA	NA	NA	NA	NA	NA	NA	no	NA	NA	NA	NA	NA	NA	NA	NA	NA	NA	NA	NA	NA
2015-2016	85290	2	119	Female	22	Non-Hispanic Black	Some college or AA degree	Married	28642.6053	23.6	never	NA	164.4833312	12	16	5.1	NA	no	No	2.15	11.96	0.33	9.3	183.67	0.47	10.32	0.11	NA	NA	no	NA
2015-2016	85291	2	130	Male	48	Non-Hispanic Black	Some college or AA degree	Living with partner	27209.94285	33.2	now	mild	91.28238312	19	20	6.3	no	yes	No	NA	NA	NA	NA	NA	NA	NA	NA	0.29	0.16	no	NA
2015-2016	85292	1	123	Male	68	Non-Hispanic White	College graduate or above	Married	118600.431	33.8	never	mild	76.07161972	39	41	5.5	no	yes	No	NA	NA	NA	NA	NA	NA	NA	NA	0.47	0.13	no	NA
2015-2016	85293	1	133	Female	29	Other Race - Including Multi-Racial	College graduate or above	Married	16098.62647	35.2	now	heavy	120.9747525	108	49	5.5	no	no	No	NA	NA	NA	NA	NA	NA	NA	NA	NA	NA	no	NA
2015-2016	85294	2	127	Female	65	Mexican American	Some college or AA degree	Divorced	12915.25324	27.4	never	mild	72.1306247	21	22	5.5	no	no	No	NA	NA	NA	NA	NA	NA	NA	NA	0.29	0.13	no	NA
2015-2016	85295	1	119	Female	51	Other Hispanic	Less than 9th grade	Living with partner	12954.62975	32.8	never	NA	108.3072577	28	26	5.5	no	yes	No	0.6	0.76	0.14	9.57	179.18	0.38	0.37	0.11	0.29	0.11	yes	NA
2015-2016	85296	1	122	Male	78	Non-Hispanic White	9-11th grade (Includes 12th grade with no diploma)	Married	20164.80286	27.5	now	former	60.61163513	21	24	6	no	no	Yes	2.34	0.82	0.74	9.72	200.96	0.19	0.47	0.11	0.29	0.1	no	NA
2015-2016	85297	2	132	Female	19	Mexican American	NA	NA	17153.14724	31.8	never	never	131.8444804	16	21	5.1	no	no	NA	0.42	0.65	0.28	8.12	190	0.19	0.44	0.11	NA	NA	no	NA
2015-2016	85298	1	129	Male	79	Non-Hispanic White	Less than 9th grade	Married	15635.93786	21.5	never	never	67.18480719	21	29	5.3	no	no	Yes	2.06	0.78	0.39	13.67	227.65	0.19	0.75	0.11	0.29	0.18	no	NA
2015-2016	85299	1	127	Female	65	Non-Hispanic White	College graduate or above	Widowed	128207.097	39.6	never	mild	78.8054079	21	22	6.1	IFG	yes	Yes	0.32	0.45	0.12	9.9	202.62	0.19	0.29	0.11	0.87	0.26	no	NA
2015-2016	85300	1	121	Male	12	Mexican American	NA	NA	18840.44482	23.5	NA	NA	161.1114416	21	36	5.3	no	no	NA	NA	NA	NA	NA	NA	NA	NA	NA	NA	NA	no	NA
2015-2016	85301	1	131	Male	2	Other Race - Including Multi-Racial	NA	NA	7315.523586	18.4	NA	NA	NA	NA	NA	NA	no	no	NA	NA	NA	NA	NA	NA	NA	NA	NA	NA	NA	yes	NA
2015-2016	85302	1	130	Female	46	Non-Hispanic White	High school graduate/GED or equivalent	Divorced	118888.706	29	former	heavy	75.90500443	15	17	5.5	no	no	No	NA	NA	NA	NA	NA	NA	NA	NA	0.29	0.66	no	NA
2015-2016	85303	2	131	Female	45	Non-Hispanic Black	Some college or AA degree	Never married	19800.18146	35.9	never	moderate	93.03985487	19	21	5.4	no	no	No	0.63	0.65	0.34	14.86	205.56	0.19	0.44	0.11	0.29	0.47	no	NA
2015-2016	85304	2	130	Male	68	Non-Hispanic Black	High school graduate/GED or equivalent	Married	15613.12184	27	former	former	54.9583262	36	31	5.9	no	yes	Yes	3.79	1.5	0.46	9.97	186.66	0.61	0.68	0.11	0.29	0.13	no	NA
2015-2016	85305	1	122	Male	30	Other Race - Including Multi-Racial	College graduate or above	Never married	23180.42065	24	never	NA	84.03226167	27	26	5.4	no	no	No	NA	NA	NA	NA	NA	NA	NA	NA	NA	NA	no	NA
2015-2016	85306	2	125	Female	13	Non-Hispanic White	NA	NA	71784.69613	19.2	NA	NA	139.0367687	11	19	5.1	no	no	NA	NA	NA	NA	NA	NA	NA	NA	NA	NA	NA	no	NA
2015-2016	85307	1	128	Female	0	Mexican American	NA	NA	5942.407902	NA	NA	NA	NA	NA	NA	NA	NA	no	NA	NA	NA	NA	NA	NA	NA	NA	NA	NA	NA	NA	NA
2015-2016	85308	2	131	Female	74	Non-Hispanic Black	Some college or AA degree	Divorced	18463.31638	32.1	never	never	50.93173777	34	32	7.1	DM	no	No	0.79	0.75	0.34	7.64	177.13	0.19	0.66	0.11	0.29	0.12	no	NA
2015-2016	85309	1	121	Female	23	Mexican American	Some college or AA degree	Never married	26977.51847	26.2	never	mild	140.6647038	25	28	4.8	no	no	No	0.79	1.4	0.33	25.17	199.37	1.02	0.47	0.11	NA	NA	no	NA
2015-2016	85310	2	120	Female	72	Other Race - Including Multi-Racial	Less than 9th grade	Widowed	19368.2902	21.5	never	NA	NA	NA	NA	NA	no	yes	No	NA	NA	NA	NA	NA	NA	NA	NA	NA	NA	no	NA
2015-2016	85311	1	125	Female	1	Other Hispanic	NA	NA	10560.7448	NA	NA	NA	NA	NA	NA	NA	no	no	NA	0.95	0.2	0.07	14.76	169.5	0.19	0.08	0.11	NA	NA	no	NA
2015-2016	85312	1	123	Male	20	Non-Hispanic Black	Some college or AA degree	Never married	30633.04141	33	never	NA	120.3182658	17	20	5.3	no	no	No	NA	NA	NA	NA	NA	NA	NA	NA	NA	NA	no	NA
2015-2016	85313	2	124	Male	15	Non-Hispanic White	NA	NA	84345.74559	20.6	NA	NA	140.7071663	26	27	5	no	no	NA	0.68	0.2	0.07	9.9	194.94	0.19	0.08	0.11	NA	NA	no	NA
2015-2016	85314	2	125	Male	69	Non-Hispanic Black	High school graduate/GED or equivalent	Married	12651.84157	32.8	never	former	48.24217236	14	20	5.8	no	yes	No	NA	NA	NA	NA	NA	NA	NA	NA	0.29	0.14	no	NA
2015-2016	85315	2	121	Male	32	Other Hispanic	High school graduate/GED or equivalent	Living with partner	30971.84827	28.1	never	mild	91.35856539	21	26	5.4	no	no	No	0.93	1.56	0.07	5.41	228.61	0.51	1.04	0.11	NA	NA	no	NA
2015-2016	85316	2	126	Male	45	Non-Hispanic White	College graduate or above	Married	98134.89221	31.3	never	moderate	83.38530116	18	17	10	DM	no	No	NA	NA	NA	NA	NA	NA	NA	NA	0.29	0.09	no	NA
2015-2016	85317	1	125	Male	35	Non-Hispanic White	High school graduate/GED or equivalent	Living with partner	32786.37921	NA	former	NA	NA	NA	NA	NA	no	yes	No	NA	NA	NA	NA	NA	NA	NA	NA	NA	NA	no	NA
2015-2016	85318	2	122	Female	60	Mexican American	High school graduate/GED or equivalent	Divorced	8625.957079	27.1	now	mild	71.64095748	16	23	6.6	DM	no	No	NA	NA	NA	NA	NA	NA	NA	NA	0.29	0.12	no	NA
2015-2016	85319	2	127	Female	42	Other Hispanic	High school graduate/GED or equivalent	Divorced	32306.82498	32.9	never	heavy	109.8549649	20	22	5.8	no	no	Yes	0.94	0.72	0.36	12.37	209.01	0.19	0.63	0.11	0.29	0.39	no	NA
2015-2016	85320	1	127	Male	71	Non-Hispanic White	College graduate or above	Married	76808.1347	34.7	former	moderate	41.75996596	20	19	6.3	DM	yes	Yes	NA	NA	NA	NA	NA	NA	NA	NA	0.48	0.19	no	NA
2015-2016	85321	1	131	Male	2	Other Race - Including Multi-Racial	NA	NA	7158.986451	18.6	NA	NA	NA	NA	NA	NA	no	no	NA	0.6	0.56	0.07	8.82	166.71	0.19	0.54	0.11	NA	NA	no	NA
2015-2016	85322	2	127	Female	63	Mexican American	High school graduate/GED or equivalent	Living with partner	11193.21948	29.9	never	never	73.15115648	17	21	6.1	no	yes	No	0.51	0.52	0.29	11.04	191.46	0.19	0.26	0.11	0.29	0.11	no	NA
2015-2016	85323	2	131	Male	2	Non-Hispanic Black	NA	NA	8536.077146	16.3	NA	NA	NA	NA	NA	NA	no	no	NA	1.91	0.3	0.16	8.94	143.05	NA	NA	NA	NA	NA	yes	NA
2015-2016	85324	2	122	Male	48	Non-Hispanic White	Some college or AA degree	Divorced	46234.28063	23.5	former	mild	96.73114968	31	25	4.5	no	yes	No	NA	NA	NA	NA	NA	NA	NA	NA	1.09	0.14	no	NA
2015-2016	85325	2	126	Female	59	Non-Hispanic White	Some college or AA degree	Married	120765.1458	24.9	never	heavy	96.05278825	19	23	5.5	no	no	No	0.84	2.56	0.35	12.02	187.47	0.28	2.29	0.11	0.29	0.1	no	NA
2015-2016	85326	1	130	Female	15	Non-Hispanic White	NA	NA	52135.10035	NA	NA	NA	134.1700044	16	21	5.2	no	no	NA	NA	NA	NA	NA	NA	NA	NA	NA	NA	NA	no	NA
2015-2016	85327	1	130	Female	58	Non-Hispanic White	Some college or AA degree	Divorced	122404.4916	NA	now	NA	NA	NA	NA	NA	no	yes	No	NA	NA	NA	NA	NA	NA	NA	NA	NA	NA	no	NA
2015-2016	85328	2	120	Male	3	Non-Hispanic White	NA	NA	22862.18443	18.3	NA	NA	NA	NA	NA	NA	no	no	NA	0.57	0.2	0.1	10.28	191.69	0.19	0.08	0.11	NA	NA	no	NA
2015-2016	85329	1	132	Male	3	Non-Hispanic Black	NA	NA	14634.89726	15.8	NA	NA	NA	NA	NA	NA	no	no	NA	1.05	0.2	0.07	11.4	143.1	0.19	0.08	0.11	NA	NA	no	NA
2015-2016	85330	1	121	Male	8	Mexican American	NA	NA	13195.83897	25.4	NA	NA	NA	NA	NA	NA	no	no	NA	0.35	0.31	0.14	9.89	175.93	0.19	0.08	0.11	NA	NA	no	NA
2015-2016	85331	2	129	Female	14	Non-Hispanic Black	NA	NA	14213.97911	20.2	NA	NA	134.0768539	16	27	5.7	no	no	NA	NA	NA	NA	NA	NA	NA	NA	NA	NA	NA	no	NA
2015-2016	85332	1	124	Male	62	Other Hispanic	Some college or AA degree	Married	8426.010459	24.6	former	moderate	69.27553288	22	19	5.5	no	yes	No	NA	NA	NA	NA	NA	NA	NA	NA	0.29	0.13	yes	NA
2015-2016	85333	2	130	Female	2	Other Hispanic	NA	NA	11842.49022	15.8	NA	NA	NA	NA	NA	NA	no	no	NA	1.26	0.2	0.07	15.5	147.14	0.19	0.08	0.11	NA	NA	yes	NA
2015-2016	85334	1	131	Male	49	Non-Hispanic White	College graduate or above	Married	74368.24005	22.4	never	heavy	70.57995163	22	23	5.5	no	no	No	0.73	0.2	0.2	15.22	183.28	0.19	0.08	0.11	0.29	0.1	no	NA
2015-2016	85335	1	131	Male	79	Non-Hispanic White	9-11th grade (Includes 12th grade with no diploma)	Married	12161.54682	29.4	now	former	56.03764846	24	21	7.4	DM	no	Yes	2.96	0.5	1.43	13.21	200.38	0.19	0.38	0.11	0.29	0.46	no	NA
2015-2016	85336	1	125	Female	7	Non-Hispanic White	NA	NA	17028.53506	17	NA	NA	NA	NA	NA	NA	no	no	NA	NA	NA	NA	NA	NA	NA	NA	NA	NA	NA	no	NA
2015-2016	85337	1	123	Female	43	Non-Hispanic Black	Some college or AA degree	Divorced	14740.0736	39.2	never	mild	93.06143673	20	25	5.4	no	no	No	0.5	1.41	0.19	12.3	247.5	0.19	1.37	0.11	0.29	0.23	no	NA
2015-2016	85338	1	129	Male	43	Other Race - Including Multi-Racial	Some college or AA degree	Married	16236.71678	29.2	former	former	107.7678884	19	18	5.3	no	no	No	NA	NA	NA	NA	NA	NA	NA	NA	0.29	0.1	no	NA
2015-2016	85339	2	120	Male	45	Other Race - Including Multi-Racial	College graduate or above	Married	21521.62622	26.8	never	mild	112.0219868	23	27	5.5	no	no	No	1.62	7.88	0.34	15.5	182.49	0.19	6.96	0.11	0.29	0.1	no	NA
2015-2016	85340	1	130	Female	0	Non-Hispanic White	NA	NA	15052.53768	NA	NA	NA	NA	NA	NA	NA	NA	no	NA	NA	NA	NA	NA	NA	NA	NA	NA	NA	NA	NA	NA
2015-2016	85341	2	126	Female	37	Non-Hispanic Black	College graduate or above	Never married	25678.75243	35.6	former	mild	108.9226048	33	48	6	DM	yes	No	0.6	0.52	0.17	11.73	208.49	0.19	0.41	0.11	NA	NA	no	NA
2015-2016	85342	2	125	Male	7	Mexican American	NA	NA	15684.13793	16.9	NA	NA	NA	NA	NA	NA	no	no	NA	NA	NA	NA	NA	NA	NA	NA	NA	NA	NA	yes	NA
2015-2016	85343	1	121	Female	21	Mexican American	High school graduate/GED or equivalent	Never married	22264.06901	31.8	never	heavy	126.6788205	13	17	5.7	no	no	No	NA	NA	NA	NA	NA	NA	NA	NA	NA	NA	no	NA
2015-2016	85344	2	127	Female	0	Non-Hispanic White	NA	NA	18333.32644	NA	NA	NA	NA	NA	NA	NA	NA	no	NA	NA	NA	NA	NA	NA	NA	NA	NA	NA	NA	NA	NA
2015-2016	85345	1	125	Female	75	Non-Hispanic White	College graduate or above	Married	103348.6402	18.5	never	moderate	85.84162931	33	37	5.5	no	yes	Yes	NA	NA	NA	NA	NA	NA	NA	NA	0.29	0.2	no	NA
2015-2016	85346	1	127	Female	76	Other Hispanic	Less than 9th grade	Widowed	11906.27471	33	former	mild	80.25490227	14	20	5.5	IGT	yes	No	0.85	0.44	0.62	11.74	200.65	0.19	0.23	0.11	0.29	0.34	no	NA
2015-2016	85347	2	127	Male	15	Non-Hispanic White	NA	NA	50784.93316	19.4	NA	NA	128.0764063	16	20	5.5	no	no	NA	1.86	1.33	0.19	8.24	182.65	0.19	1.07	0.11	NA	NA	yes	NA
2015-2016	85348	1	131	Male	59	Mexican American	9-11th grade (Includes 12th grade with no diploma)	Married	15733.05044	29	former	mild	66.46112547	51	33	5.6	no	yes	No	2.99	19.6	0.18	6.51	190.8	0.61	17.47	0.11	0.29	0.13	no	NA
2015-2016	85349	1	128	Female	10	Mexican American	NA	NA	10810.76417	19.9	NA	NA	NA	NA	NA	NA	no	no	NA	NA	NA	NA	NA	NA	NA	NA	NA	NA	NA	no	NA
2015-2016	85350	2	126	Male	10	Non-Hispanic Black	NA	NA	10890.85207	17	NA	NA	NA	NA	NA	NA	no	no	NA	0.85	0.71	0.07	5.75	171.07	0.19	0.51	0.11	NA	NA	no	NA
2015-2016	85351	1	124	Female	51	Other Hispanic	Some college or AA degree	Married	15940.75319	23.7	never	former	97.27084923	21	20	5.6	no	no	No	0.65	0.66	1.18	12.7	180.19	0.34	0.29	0.11	0.29	0.5	no	NA
2015-2016	85352	1	131	Female	38	Mexican American	High school graduate/GED or equivalent	Never married	21460.744	44.6	never	heavy	114.7557153	18	22	5.5	no	yes	No	0.42	0.2	0.22	4.88	187.75	0.19	0.08	0.11	NA	NA	no	NA
2015-2016	85353	1	129	Male	9	Non-Hispanic Black	NA	NA	10615.21088	17	NA	NA	NA	NA	NA	NA	no	no	NA	0.38	0.41	0.07	11.55	186.64	0.19	0.27	0.11	NA	NA	no	NA
2015-2016	85354	1	127	Female	45	Non-Hispanic Black	High school graduate/GED or equivalent	Married	16229.25527	40.2	former	moderate	82.60034856	27	24	6	no	no	No	1.26	5.05	0.29	8.62	199.5	0.19	5.63	0.11	0.29	0.1	no	NA
2015-2016	85355	2	131	Male	22	Non-Hispanic White	Some college or AA degree	Never married	106710.6642	25.5	never	heavy	123.088474	39	56	4.7	no	no	No	0.49	0.55	0.11	6.22	188.88	0.19	0.39	0.11	NA	NA	no	NA
2015-2016	85356	1	129	Male	43	Non-Hispanic Black	Some college or AA degree	Married	28787.4372	29.5	never	mild	78.71683616	25	25	6.1	no	yes	No	1.15	2.57	0.18	10.58	190.16	0.19	2.54	0.11	0.29	0.12	no	NA
2015-2016	85357	1	132	Male	60	Non-Hispanic White	9-11th grade (Includes 12th grade with no diploma)	Living with partner	39917.5528	NA	now	NA	NA	NA	NA	NA	no	yes	No	NA	NA	NA	NA	NA	NA	NA	NA	NA	NA	yes	NA
2015-2016	85358	1	128	Male	78	Mexican American	9-11th grade (Includes 12th grade with no diploma)	Married	11308.97764	26.9	never	never	63.95815584	19	17	5.9	IFG	yes	No	NA	NA	NA	NA	NA	NA	NA	NA	0.29	0.11	no	NA
2015-2016	85359	2	130	Female	0	Non-Hispanic Black	NA	NA	6158.961984	NA	NA	NA	NA	NA	NA	NA	NA	no	NA	NA	NA	NA	NA	NA	NA	NA	NA	NA	NA	NA	NA
2015-2016	85360	1	133	Male	58	Other Hispanic	College graduate or above	Divorced	16249.79293	25.7	never	mild	75.25673956	38	27	5.2	no	yes	No	NA	NA	NA	NA	NA	NA	NA	NA	0.29	0.11	no	NA
2015-2016	85361	2	128	Female	43	Mexican American	Less than 9th grade	Married	27973.23965	24.5	now	heavy	116.6623368	12	17	5.5	no	no	No	0.75	0.33	0.57	15.87	171.22	0.19	0.14	0.11	0.29	0.53	no	NA
2015-2016	85362	1	119	Female	20	Non-Hispanic White	Some college or AA degree	Never married	64482.33783	20.8	former	NA	128.8699042	19	24	5.4	no	no	No	NA	NA	NA	NA	NA	NA	NA	NA	NA	NA	no	NA
2015-2016	85363	2	129	Female	66	Other Race - Including Multi-Racial	9-11th grade (Includes 12th grade with no diploma)	Married	19046.6306	23.2	never	never	78.25377004	23	20	8.3	DM	no	No	NA	NA	NA	NA	NA	NA	NA	NA	0.29	0.15	no	NA
2015-2016	85364	1	128	Female	10	Mexican American	NA	NA	10810.76417	23.8	NA	NA	NA	NA	NA	NA	no	no	NA	0.46	1.01	0.17	12.6	206.57	0.19	0.78	0.11	NA	NA	no	NA
2015-2016	85365	1	132	Female	9	Non-Hispanic Black	NA	NA	11002.45087	16.6	NA	NA	NA	NA	NA	NA	no	no	NA	0.49	0.95	0.1	7.95	169.37	0.66	0.25	0.11	NA	NA	no	NA
2015-2016	85366	1	123	Male	32	Other Hispanic	High school graduate/GED or equivalent	Married	17763.68167	36.6	now	moderate	102.8649056	30	26	5.6	no	no	No	NA	NA	NA	NA	NA	NA	NA	NA	NA	NA	yes	NA
2015-2016	85367	1	123	Female	49	Non-Hispanic Black	College graduate or above	Divorced	23985.2893	27.8	never	moderate	100.1172704	16	17	5.5	no	no	No	NA	NA	NA	NA	NA	NA	NA	NA	0.29	0.12	yes	NA
2015-2016	85368	1	129	Female	52	Non-Hispanic Black	High school graduate/GED or equivalent	Married	32465.66292	28.9	former	mild	120.5404336	20	20	5.9	no	no	No	0.94	5.87	0.81	7.66	257.48	0.19	6.1	0.11	0.29	0.14	no	NA
2015-2016	85369	1	130	Male	31	Non-Hispanic White	College graduate or above	Married	111629.2153	33.7	never	mild	111.9035764	30	25	5	no	no	No	0.82	2.66	0.2	7.97	201.23	0.19	2.41	0.11	NA	NA	yes	NA
2015-2016	85370	1	132	Female	62	Non-Hispanic Black	Some college or AA degree	Widowed	24278.34143	25.3	now	mild	84.92147796	23	21	5.5	no	yes	No	NA	NA	NA	NA	NA	NA	NA	NA	0.29	0.16	yes	NA
2015-2016	85371	2	130	Female	7	Non-Hispanic Black	NA	NA	15398.70192	14.8	NA	NA	NA	NA	NA	NA	no	no	NA	NA	NA	NA	NA	NA	NA	NA	NA	NA	NA	yes	NA
2015-2016	85372	2	132	Female	2	Non-Hispanic White	NA	NA	29440.42474	15.4	NA	NA	NA	NA	NA	NA	no	no	NA	0.89	0.2	0.07	9.04	163.37	0.19	0.08	0.11	NA	NA	no	NA
2015-2016	85373	1	124	Male	1	Other Hispanic	NA	NA	11378.56099	NA	NA	NA	NA	NA	NA	NA	no	no	NA	0.35	0.36	0.07	11.31	159.49	0.19	0.18	0.11	NA	NA	no	NA
2015-2016	85374	1	120	Male	43	Mexican American	9-11th grade (Includes 12th grade with no diploma)	Married	24831.29422	45.6	never	never	88.55147247	16	18	4.5	DM	yes	No	1.7	1.7	0.22	9.85	258.74	0.32	1.59	0.11	0.29	0.1	yes	NA
2015-2016	85375	2	123	Female	80	Non-Hispanic White	9-11th grade (Includes 12th grade with no diploma)	Widowed	43136.60299	40.4	never	NA	62.25100274	14	18	6	no	yes	Yes	NA	NA	NA	NA	NA	NA	NA	NA	0.29	0.17	yes	NA
2015-2016	85376	1	132	Female	21	Non-Hispanic Black	High school graduate/GED or equivalent	Never married	38387.34103	28.9	now	heavy	NA	NA	NA	NA	no	no	No	NA	NA	NA	NA	NA	NA	NA	NA	NA	NA	yes	NA
2015-2016	85377	1	129	Female	60	Non-Hispanic Black	Some college or AA degree	Divorced	21212.68218	35.7	former	mild	103.5211744	19	21	5.9	DM	yes	No	NA	NA	NA	NA	NA	NA	NA	NA	0.29	0.27	yes	NA
2015-2016	85378	1	127	Female	17	Non-Hispanic White	NA	NA	40547.48322	21.3	NA	NA	NA	NA	NA	NA	no	no	NA	NA	NA	NA	NA	NA	NA	NA	NA	NA	NA	no	NA
2015-2016	85379	1	133	Female	80	Mexican American	High school graduate/GED or equivalent	Living with partner	10496.27792	28.2	never	never	84.118425	22	23	10.1	DM	yes	Yes	NA	NA	NA	NA	NA	NA	NA	NA	0.29	0.11	no	NA
2015-2016	85380	1	123	Female	55	Non-Hispanic White	High school graduate/GED or equivalent	Married	45598.65234	33.6	now	heavy	102.3846615	19	22	5.7	no	yes	No	NA	NA	NA	NA	NA	NA	NA	NA	0.29	0.16	no	NA
2015-2016	85381	2	120	Male	22	Other Race - Including Multi-Racial	High school graduate/GED or equivalent	Never married	14661.98934	22	never	heavy	121.9309262	94	52	5.5	no	no	No	0.74	1.31	0.21	19.09	185.11	0.19	1.19	0.11	NA	NA	no	NA
2015-2016	85382	2	124	Female	18	Other Hispanic	NA	NA	26124.18801	19.4	never	never	135.769867	15	26	4.8	no	no	NA	0.21	0.2	0.1	8.83	194.18	0.19	0.08	0.11	NA	NA	no	NA
2015-2016	85383	1	131	Male	12	Non-Hispanic White	NA	NA	52087.11093	24.1	NA	NA	156.3648744	21	26	5.1	no	no	NA	1.17	0.2	0.15	7.42	186.05	0.19	0.08	0.11	NA	NA	no	NA
2015-2016	85384	1	130	Female	32	Other Race - Including Multi-Racial	College graduate or above	Separated	25750.0082	26.2	former	mild	126.0343535	11	18	4.7	NA	yes	No	NA	NA	NA	NA	NA	NA	NA	NA	NA	NA	yes	NA
2015-2016	85385	1	128	Female	10	Mexican American	NA	NA	13078.23562	23.7	NA	NA	NA	NA	NA	NA	no	no	NA	0.71	0.43	0.07	14.31	174.59	0.19	0.26	0.11	NA	NA	no	NA
2015-2016	85386	2	126	Male	25	Non-Hispanic Black	High school graduate/GED or equivalent	Living with partner	21218.10082	28.8	never	NA	131.4323054	17	19	5.7	no	no	No	NA	NA	NA	NA	NA	NA	NA	NA	NA	NA	no	NA
2015-2016	85387	2	122	Female	1	Other Race - Including Multi-Racial	NA	NA	12127.97866	NA	NA	NA	NA	NA	NA	NA	no	no	NA	NA	NA	NA	NA	NA	NA	NA	NA	NA	NA	no	NA
2015-2016	85388	2	132	Male	18	Non-Hispanic White	NA	NA	27092.56643	23.7	now	heavy	127.8263742	21	29	5	no	no	NA	NA	NA	NA	NA	NA	NA	NA	NA	NA	NA	yes	NA
2015-2016	85389	1	127	Female	15	Mexican American	NA	NA	19208.73425	34.6	NA	NA	135.6016453	32	31	5.5	no	no	NA	0.63	0.2	0.1	20.94	181.58	0.19	0.08	0.11	NA	NA	no	NA
2015-2016	85390	2	129	Female	23	Mexican American	High school graduate/GED or equivalent	Never married	36361.20526	29.7	former	heavy	123.6906952	15	15	5.2	no	no	No	NA	NA	NA	NA	NA	NA	NA	NA	NA	NA	yes	NA
2015-2016	85391	1	125	Male	5	Non-Hispanic Black	NA	NA	11024.00371	14.8	NA	NA	NA	NA	NA	NA	no	no	NA	1.3	0.2	0.07	7.69	153.84	0.19	0.14	0.11	NA	NA	no	NA
2015-2016	85392	2	131	Male	18	Other Race - Including Multi-Racial	NA	NA	10570.66662	31.8	never	never	99.67252471	20	21	5.2	no	yes	NA	NA	NA	NA	NA	NA	NA	NA	NA	NA	NA	yes	NA
2015-2016	85393	1	124	Female	80	Non-Hispanic Black	Less than 9th grade	Widowed	16035.44417	28.5	never	never	62.23698531	16	21	5.8	no	yes	No	2.2	1.42	0.72	9.63	212.15	0.19	1.41	0.11	0.93	0.21	no	NA
2015-2016	85394	2	126	Male	34	Other Race - Including Multi-Racial	High school graduate/GED or equivalent	Married	21684.45185	35.2	now	heavy	96.59356935	27	20	11	DM	yes	No	0.57	0.2	1.73	5.73	206.92	0.19	0.08	0.11	NA	NA	yes	NA
2015-2016	85395	1	121	Female	24	Non-Hispanic White	College graduate or above	Married	84437.86748	30.4	never	never	NA	NA	NA	NA	NA	no	No	NA	NA	NA	NA	NA	NA	NA	NA	NA	NA	no	NA
2015-2016	85396	2	120	Female	33	Other Race - Including Multi-Racial	College graduate or above	Married	13208.94273	27.5	never	never	120.813269	10	23	5.4	no	no	No	NA	NA	NA	NA	NA	NA	NA	NA	NA	NA	no	NA
2015-2016	85397	1	133	Male	1	Other Race - Including Multi-Racial	NA	NA	6408.987683	NA	NA	NA	NA	NA	NA	NA	no	no	NA	1.03	0.2	0.07	7.54	170.91	0.19	0.08	0.11	NA	NA	no	NA
2015-2016	85398	1	129	Female	65	Other Race - Including Multi-Racial	College graduate or above	Married	21884.41705	23.4	never	never	97.03604553	36	36	6.2	no	yes	No	0.33	1.59	0.82	19.27	227	0.19	1.44	0.11	0.29	0.15	no	NA
2015-2016	85399	1	131	Female	35	Non-Hispanic White	Some college or AA degree	Married	39863.46714	38.2	now	heavy	85.39455293	18	20	5.5	no	no	No	NA	NA	NA	NA	NA	NA	NA	NA	NA	NA	no	NA
2015-2016	85400	1	130	Male	27	Non-Hispanic White	College graduate or above	Never married	65389.78658	24.1	former	heavy	95.70469088	22	26	5.2	no	no	No	0.53	1.57	0.17	5.8	229.39	0.19	1.41	0.11	NA	NA	no	NA
2015-2016	85401	1	121	Female	46	Mexican American	Some college or AA degree	Divorced	19178.73769	52.8	now	heavy	110.8912728	13	21	5.1	no	yes	No	0.49	0.52	1	15.47	166.94	0.48	0.15	0.11	0.29	0.32	no	NA
2015-2016	85402	1	129	Male	80	Other Race - Including Multi-Racial	Some college or AA degree	Married	20902.42547	23.8	never	never	NA	NA	NA	NA	no	no	No	NA	NA	NA	NA	NA	NA	NA	NA	NA	NA	no	NA
2015-2016	85403	2	131	Male	4	Non-Hispanic Black	NA	NA	11289.414	20.5	NA	NA	NA	NA	NA	NA	no	no	NA	0.59	0.47	0.07	5.63	162.38	0.19	0.36	0.11	NA	NA	no	NA
2015-2016	85404	2	124	Female	77	Non-Hispanic White	High school graduate/GED or equivalent	Widowed	88852.13479	NA	never	NA	NA	NA	NA	NA	no	yes	No	NA	NA	NA	NA	NA	NA	NA	NA	NA	NA	no	NA
2015-2016	85405	1	132	Male	5	Non-Hispanic White	NA	NA	55346.6828	16.2	NA	NA	NA	NA	NA	NA	no	no	NA	0.42	0.2	0.07	8.82	169	0.19	0.08	0.11	NA	NA	no	NA
2015-2016	85406	1	124	Male	71	Mexican American	High school graduate/GED or equivalent	Married	9309.60308	27.2	now	mild	74.48527214	29	26	5.9	DM	no	Yes	NA	NA	NA	NA	NA	NA	NA	NA	0.45	0.35	no	NA
2015-2016	85407	1	120	Female	31	Other Race - Including Multi-Racial	College graduate or above	Married	14563.88883	19.4	never	former	122.5225815	13	20	5.4	no	no	No	NA	NA	NA	NA	NA	NA	NA	NA	NA	NA	no	NA
2015-2016	85408	2	130	Female	30	Other Race - Including Multi-Racial	Some college or AA degree	Never married	32370.68631	32.9	former	mild	118.3310156	24	25	4.8	no	no	No	NA	NA	NA	NA	NA	NA	NA	NA	NA	NA	yes	NA
2015-2016	85409	1	124	Male	31	Other Hispanic	Some college or AA degree	Never married	20077.21949	39.6	never	heavy	117.2460962	66	33	5.5	no	no	No	1.01	0.81	0.1	9.75	196.66	0.19	0.58	0.11	NA	NA	no	NA
2015-2016	85410	2	126	Female	10	Mexican American	NA	NA	8095.020237	21.7	NA	NA	NA	NA	NA	NA	no	no	NA	0.66	0.4	0.3	13.21	163.06	0.19	0.13	0.11	NA	NA	no	NA
2015-2016	85411	2	132	Male	22	Non-Hispanic White	Some college or AA degree	Never married	112989.9598	NA	never	NA	NA	NA	NA	NA	no	no	No	NA	NA	NA	NA	NA	NA	NA	NA	NA	NA	no	NA
2015-2016	85412	2	125	Female	26	Other Race - Including Multi-Racial	College graduate or above	Never married	17480.38652	19.6	never	NA	137.7313745	24	21	5.3	no	no	No	2.79	0.7	0.35	14.99	180.81	0.19	0.64	0.11	NA	NA	no	NA
2015-2016	85413	2	124	Male	1	Non-Hispanic White	NA	NA	17351.53253	NA	NA	NA	NA	NA	NA	NA	no	no	NA	0.63	0.47	0.07	14.73	173.1	0.19	0.3	0.11	NA	NA	no	NA
2015-2016	85414	1	127	Female	7	Mexican American	NA	NA	12268.14186	15.4	NA	NA	NA	NA	NA	NA	no	no	NA	0.3	0.28	0.11	11.91	161.78	0.19	0.08	0.11	NA	NA	no	NA
2015-2016	85415	2	130	Female	41	Non-Hispanic Black	9-11th grade (Includes 12th grade with no diploma)	Never married	23403.10892	26.1	never	never	98.41999203	16	17	6.1	no	no	No	NA	NA	NA	NA	NA	NA	NA	NA	0.29	0.09	no	NA
2015-2016	85416	1	133	Female	0	Other Race - Including Multi-Racial	NA	NA	15189.89001	NA	NA	NA	NA	NA	NA	NA	NA	no	NA	NA	NA	NA	NA	NA	NA	NA	NA	NA	NA	NA	NA
2015-2016	85417	1	120	Female	2	Mexican American	NA	NA	8525.798049	18.2	NA	NA	NA	NA	NA	NA	no	no	NA	0.56	0.42	0.12	15.3	190.66	0.19	0.16	0.11	NA	NA	no	NA
2015-2016	85418	2	130	Male	8	Non-Hispanic White	NA	NA	46831.37749	21.2	NA	NA	NA	NA	NA	NA	no	no	NA	0.7	0.2	0.12	15.09	152.1	0.19	0.08	0.11	NA	NA	no	NA
2015-2016	85419	1	126	Male	32	Other Race - Including Multi-Racial	Some college or AA degree	Married	27763.27651	28	never	mild	108.2376548	25	28	4.2	no	no	No	NA	NA	NA	NA	NA	NA	NA	NA	NA	NA	no	NA
2015-2016	85420	1	125	Female	21	Other Race - Including Multi-Racial	Some college or AA degree	Never married	17815.41719	32.8	never	never	130.71403	83	53	6.4	DM	yes	No	NA	NA	NA	NA	NA	NA	NA	NA	NA	NA	yes	NA
2015-2016	85421	2	119	Female	5	Other Race - Including Multi-Racial	NA	NA	9467.157772	17	NA	NA	NA	NA	NA	NA	no	no	NA	0.49	1.38	0.07	11.77	174.35	0.19	1.29	0.11	NA	NA	no	NA
2015-2016	85422	1	123	Female	75	Non-Hispanic Black	9-11th grade (Includes 12th grade with no diploma)	Divorced	14187.64813	33.6	former	former	104.2728324	23	13	6.6	DM	yes	No	0.81	1.77	0.19	8.95	188.64	0.19	1.82	0.11	0.29	0.11	no	NA
2015-2016	85423	1	131	Female	65	Non-Hispanic White	High school graduate/GED or equivalent	Married	141945.6268	35.3	never	former	68.22988773	12	17	6	DM	yes	No	NA	NA	NA	NA	NA	NA	NA	NA	0.29	0.18	no	NA
2015-2016	85424	2	132	Male	75	Non-Hispanic White	High school graduate/GED or equivalent	Divorced	14994.67014	26.3	now	former	77.98733951	17	23	5.8	no	yes	No	1.37	3.22	0.98	5.25	183.93	0.19	2.99	0.11	0.29	0.13	no	NA
2015-2016	85425	2	132	Male	80	Non-Hispanic White	9-11th grade (Includes 12th grade with no diploma)	Married	12214.43945	26	former	former	35.97536305	46	48	6.6	DM	yes	Yes	NA	NA	NA	NA	NA	NA	NA	NA	0.29	0.15	no	NA
2015-2016	85426	2	129	Female	36	Non-Hispanic Black	College graduate or above	Never married	30504.36409	23	never	former	NA	NA	NA	NA	no	no	No	NA	NA	NA	NA	NA	NA	NA	NA	NA	NA	no	NA
2015-2016	85427	2	122	Male	28	Other Race - Including Multi-Racial	College graduate or above	Never married	26983.34222	23.5	never	mild	109.8919018	29	28	5.2	no	no	No	NA	NA	NA	NA	NA	NA	NA	NA	NA	NA	no	NA
2015-2016	85428	1	126	Male	0	Other Hispanic	NA	NA	6119.328466	NA	NA	NA	NA	NA	NA	NA	NA	no	NA	NA	NA	NA	NA	NA	NA	NA	NA	NA	NA	NA	NA
2015-2016	85429	2	132	Female	68	Non-Hispanic White	9-11th grade (Includes 12th grade with no diploma)	Never married	35931.02116	22.3	now	former	NA	NA	NA	NA	no	yes	No	NA	NA	NA	NA	NA	NA	NA	NA	NA	NA	no	NA
2015-2016	85430	2	125	Male	0	Non-Hispanic White	NA	NA	16017.05677	NA	NA	NA	NA	NA	NA	NA	NA	no	NA	NA	NA	NA	NA	NA	NA	NA	NA	NA	NA	NA	NA
2015-2016	85431	1	128	Female	47	Mexican American	9-11th grade (Includes 12th grade with no diploma)	Married	25107.80139	41.2	never	former	112.0559964	35	23	6.3	DM	no	No	0.88	0.4	0.27	11.35	170.31	0.19	0.22	0.11	0.57	0.09	no	NA
2015-2016	85432	1	123	Male	10	Non-Hispanic Black	NA	NA	8589.90494	16.2	NA	NA	NA	NA	NA	NA	no	no	NA	0.82	0.28	0.07	8.56	190.64	0.19	0.08	0.11	NA	NA	no	NA
2015-2016	85433	2	124	Female	6	Other Race - Including Multi-Racial	NA	NA	12256.58876	15	NA	NA	NA	NA	NA	NA	no	no	NA	NA	NA	NA	NA	NA	NA	NA	NA	NA	NA	yes	NA
2015-2016	85434	2	130	Female	15	Non-Hispanic Black	NA	NA	14656.20581	20.8	NA	NA	153.0860355	11	22	5.3	no	no	NA	NA	NA	NA	NA	NA	NA	NA	NA	NA	NA	no	NA
2015-2016	85435	2	120	Male	26	Non-Hispanic White	College graduate or above	Living with partner	109386.3148	22.4	never	mild	115.9038131	16	21	4.9	no	no	No	NA	NA	NA	NA	NA	NA	NA	NA	NA	NA	no	NA
2015-2016	85436	2	132	Female	31	Other Race - Including Multi-Racial	High school graduate/GED or equivalent	Married	20076.36989	20.5	never	NA	125.385445	15	16	5.1	no	no	No	NA	NA	NA	NA	NA	NA	NA	NA	NA	NA	no	NA
2015-2016	85437	1	125	Female	34	Non-Hispanic Black	Some college or AA degree	Separated	19516.02367	27	never	moderate	126.3546064	15	19	5.3	no	no	No	0.52	0.44	0.26	9.05	170.44	0.19	0.4	0.11	NA	NA	no	NA
2015-2016	85438	2	126	Female	45	Non-Hispanic White	Some college or AA degree	Married	90228.66583	28.6	never	heavy	67.38723917	15	26	5.1	no	no	No	0.46	0.88	0.1	6.35	160.28	0.27	0.53	0.11	0.29	0.1	no	NA
2015-2016	85439	2	131	Male	4	Non-Hispanic Black	NA	NA	11190.99823	15.6	NA	NA	NA	NA	NA	NA	no	no	NA	0.59	0.2	0.15	7.38	177.92	0.19	0.2	0.11	NA	NA	no	NA
2015-2016	85440	1	130	Male	14	Non-Hispanic White	NA	NA	42580.14422	18.3	NA	NA	150.9670258	15	31	5.2	no	no	NA	0.36	0.2	0.11	12.1	178.36	0.19	0.08	0.11	NA	NA	no	NA
2015-2016	85441	2	128	Female	66	Other Race - Including Multi-Racial	College graduate or above	Married	17485.73883	25.4	never	never	92.81147049	19	21	6.4	no	no	No	0.8	9.4	0.63	11.38	201.49	0.35	7.86	0.11	0.29	0.11	no	NA
2015-2016	85442	2	128	Male	64	Other Race - Including Multi-Racial	College graduate or above	Married	18786.41546	24	former	mild	95.39240672	16	23	6.4	DM	yes	No	NA	NA	NA	NA	NA	NA	NA	NA	0.29	0.12	no	NA
2015-2016	85443	2	130	Female	48	Non-Hispanic White	High school graduate/GED or equivalent	Married	148387.9528	27.1	now	mild	84.88852798	18	24	5.3	no	no	No	NA	NA	NA	NA	NA	NA	NA	NA	0.29	0.19	yes	NA
2015-2016	85444	1	119	Female	56	Other Hispanic	Less than 9th grade	Married	12479.03485	36.3	never	never	87.97115726	19	18	5.7	DM	yes	No	0.79	0.78	0.07	9.65	182.93	0.19	0.08	0.11	0.29	0.11	yes	NA
2015-2016	85445	1	127	Female	75	Mexican American	9-11th grade (Includes 12th grade with no diploma)	Widowed	11085.15231	45.1	never	former	92.60529881	16	21	5.6	DM	no	No	NA	NA	NA	NA	NA	NA	NA	NA	0.52	0.1	no	NA
2015-2016	85446	1	123	Male	2	Non-Hispanic Black	NA	NA	5833.438302	15.8	NA	NA	NA	NA	NA	NA	no	no	NA	0.93	0.48	0.07	9.12	171.95	0.19	0.32	0.11	NA	NA	yes	NA
2015-2016	85447	2	123	Male	0	Non-Hispanic White	NA	NA	19244.63721	NA	NA	NA	NA	NA	NA	NA	NA	no	NA	NA	NA	NA	NA	NA	NA	NA	NA	NA	NA	NA	NA
2015-2016	85448	2	121	Female	80	Non-Hispanic White	9-11th grade (Includes 12th grade with no diploma)	Widowed	54518.21047	35.5	former	mild	67.79926013	15	20	5.4	no	no	Yes	NA	NA	NA	NA	NA	NA	NA	NA	0.86	1.18	no	NA
2015-2016	85449	1	126	Female	9	Non-Hispanic Black	NA	NA	12901.88429	34.5	NA	NA	NA	NA	NA	NA	no	no	NA	0.74	0.36	0.1	7.37	191.08	0.19	0.27	0.11	NA	NA	yes	NA
2015-2016	85450	2	120	Male	74	Non-Hispanic White	College graduate or above	Divorced	19328.25462	22.6	former	mild	68.01703684	30	27	5.5	no	no	No	2.52	12.53	0.26	9.23	211.75	0.79	10.68	0.11	0.87	0.11	no	NA
2015-2016	85451	1	129	Female	53	Non-Hispanic White	Some college or AA degree	Married	166849.1919	22.5	never	mild	78.47452787	16	22	5.2	no	no	Yes	NA	NA	NA	NA	NA	NA	NA	NA	0.29	0.16	yes	NA
2015-2016	85452	2	128	Male	1	Non-Hispanic White	NA	NA	25027.2746	NA	NA	NA	NA	NA	NA	NA	no	no	NA	0.07	0.2	0.07	4.26	139.73	0.19	0.08	0.11	NA	NA	no	NA
2015-2016	85453	2	127	Female	42	Other Hispanic	9-11th grade (Includes 12th grade with no diploma)	Married	22640.37008	24.6	now	moderate	121.3779552	12	20	5.2	no	yes	No	1.81	0.51	1.46	19.94	154.75	0.19	0.26	0.11	0.65	0.63	yes	NA
2015-2016	85454	1	123	Female	55	Other Race - Including Multi-Racial	College graduate or above	Divorced	20191.9264	34.5	never	NA	74.20191934	61	34	6.7	DM	no	No	NA	NA	NA	NA	NA	NA	NA	NA	0.29	0.12	no	NA
2015-2016	85455	2	128	Female	16	Other Hispanic	NA	NA	16084.75281	42.3	NA	NA	131.8679421	23	21	5	no	no	NA	NA	NA	NA	NA	NA	NA	NA	NA	NA	NA	no	NA
2015-2016	85456	1	125	Male	68	Non-Hispanic White	High school graduate/GED or equivalent	Divorced	33363.10624	25.5	now	heavy	71.75504038	23	19	5.4	DM	yes	No	3.4	0.3	1	6.85	157.54	0.19	0.28	0.11	0.43	0.13	no	NA
2015-2016	85457	1	131	Female	70	Non-Hispanic White	College graduate or above	Married	62410.33507	24.8	former	former	49.89176037	17	23	5.4	no	no	Yes	2.06	0.67	0.58	11.63	181.32	0.19	0.47	0.11	0.29	0.15	no	NA
2015-2016	85458	2	122	Male	27	Mexican American	Less than 9th grade	Married	26299.57577	NA	never	NA	NA	NA	NA	NA	no	no	No	NA	NA	NA	NA	NA	NA	NA	NA	NA	NA	no	NA
2015-2016	85459	1	121	Male	13	Non-Hispanic Black	NA	NA	12221.30914	18.6	NA	NA	167.9595732	21	64	5.8	no	no	NA	NA	NA	NA	NA	NA	NA	NA	NA	NA	NA	no	NA
2015-2016	85460	1	133	Female	17	Mexican American	NA	NA	15154.54644	51.3	NA	NA	142.7499091	28	19	6.1	no	no	NA	NA	NA	NA	NA	NA	NA	NA	NA	NA	NA	no	NA
2015-2016	85461	1	119	Female	4	Non-Hispanic Black	NA	NA	8452.38431	16.3	NA	NA	NA	NA	NA	NA	no	no	NA	1.16	1.6	0.11	8.09	173.65	0.19	1.54	0.11	NA	NA	no	NA
2015-2016	85462	2	124	Female	5	Mexican American	NA	NA	20274.58371	15.1	NA	NA	NA	NA	NA	NA	no	no	NA	NA	NA	NA	NA	NA	NA	NA	NA	NA	NA	no	NA
2015-2016	85463	2	133	Female	48	Other Race - Including Multi-Racial	Less than 9th grade	Married	15725.5092	24.6	never	never	113.3440104	25	32	10.7	DM	yes	No	NA	NA	NA	NA	NA	NA	NA	NA	1.44	0.09	no	NA
2015-2016	85464	1	128	Male	67	Mexican American	Less than 9th grade	Married	10454.26879	23.8	never	heavy	90.16152624	26	29	5.6	DM	no	No	1.18	0.54	0.26	8.28	206.32	0.19	0.35	0.11	0.29	0.15	no	NA
2015-2016	85465	1	128	Female	66	Mexican American	9-11th grade (Includes 12th grade with no diploma)	Married	8842.349896	27.1	never	moderate	57.45645348	18	25	6.1	IGT	no	No	NA	NA	NA	NA	NA	NA	NA	NA	0.29	0.13	no	NA
2015-2016	85466	1	127	Female	15	Non-Hispanic White	NA	NA	40547.48322	18.9	NA	NA	NA	NA	NA	NA	no	no	NA	NA	NA	NA	NA	NA	NA	NA	NA	NA	NA	no	NA
2015-2016	85467	2	123	Male	67	Non-Hispanic White	High school graduate/GED or equivalent	Widowed	42576.59079	31	former	never	56.45994397	15	24	5.4	no	yes	No	0.75	0.57	1.02	14.53	192.32	0.56	0.12	0.11	0.29	0.16	no	NA
2015-2016	85468	2	132	Female	46	Other Race - Including Multi-Racial	Some college or AA degree	Never married	21887.31305	25.1	now	NA	114.2295371	20	15	5.2	no	no	No	NA	NA	NA	NA	NA	NA	NA	NA	0.29	0.12	no	NA
2015-2016	85469	2	125	Male	71	Non-Hispanic White	Some college or AA degree	Divorced	16245.37619	33.3	former	NA	NA	NA	NA	NA	no	no	No	NA	NA	NA	NA	NA	NA	NA	NA	NA	NA	no	NA
2015-2016	85470	1	128	Female	63	Mexican American	Less than 9th grade	Married	8419.715701	31.1	never	never	77.54080223	17	15	8.5	DM	yes	No	NA	NA	NA	NA	NA	NA	NA	NA	0.29	0.13	no	NA
2015-2016	85471	2	120	Male	63	Other Race - Including Multi-Racial	9-11th grade (Includes 12th grade with no diploma)	Married	19548.69998	21.7	now	heavy	51.31457175	16	21	8.2	DM	yes	No	NA	NA	NA	NA	NA	NA	NA	NA	0.29	0.12	no	NA
2015-2016	85472	2	122	Male	68	Other Race - Including Multi-Racial	9-11th grade (Includes 12th grade with no diploma)	Married	23865.24925	23	former	heavy	64.34539856	26	31	6.2	DM	yes	No	4.01	5.23	0.35	6.62	223.08	0.3	4.81	0.11	0.29	0.18	no	NA
2015-2016	85473	1	122	Female	6	Non-Hispanic White	NA	NA	62963.12712	14.4	NA	NA	NA	NA	NA	NA	no	no	NA	0.29	0.2	0.18	8.99	150.41	0.19	0.08	0.11	NA	NA	no	NA
2015-2016	85474	1	126	Female	57	Mexican American	Less than 9th grade	Living with partner	19206.14102	NA	never	NA	NA	NA	NA	NA	no	yes	No	NA	NA	NA	NA	NA	NA	NA	NA	NA	NA	no	NA
2015-2016	85475	1	126	Male	5	Non-Hispanic Black	NA	NA	14090.30096	14.5	NA	NA	NA	NA	NA	NA	no	no	NA	NA	NA	NA	NA	NA	NA	NA	NA	NA	NA	yes	NA
2015-2016	85476	1	125	Female	30	Other Hispanic	High school graduate/GED or equivalent	Married	22688.3345	31.1	never	former	128.6210652	19	18	4.8	NA	no	No	NA	NA	NA	NA	NA	NA	NA	NA	NA	NA	no	NA
2015-2016	85477	1	128	Female	44	Mexican American	Some college or AA degree	Married	20503.97509	30.8	never	NA	118.8754491	12	15	6	no	yes	No	0.56	1.02	0.07	10.13	177.41	0.19	0.79	0.11	0.29	0.15	no	NA
2015-2016	85478	1	133	Female	5	Mexican American	NA	NA	11091.9759	16.5	NA	NA	NA	NA	NA	NA	no	no	NA	0.46	0.35	0.07	14.42	163.92	0.27	0.08	0.11	NA	NA	no	NA
2015-2016	85479	2	127	Male	77	Other Race - Including Multi-Racial	Some college or AA degree	Married	78395.0708	NA	never	NA	73.1589545	24	25	8.4	DM	yes	No	NA	NA	NA	NA	NA	NA	NA	NA	0.51	0.14	no	NA
2015-2016	85480	2	122	Female	18	Mexican American	NA	NA	12136.14744	25.8	never	never	NA	NA	NA	NA	no	no	NA	NA	NA	NA	NA	NA	NA	NA	NA	NA	NA	yes	NA
2015-2016	85481	2	131	Male	51	Non-Hispanic Black	High school graduate/GED or equivalent	Living with partner	24283.02737	28	former	former	97.92213276	26	25	6.1	IFG	yes	No	NA	NA	NA	NA	NA	NA	NA	NA	0.29	0.11	no	NA
2015-2016	85482	2	121	Female	4	Non-Hispanic White	NA	NA	20953.24139	15.3	NA	NA	NA	NA	NA	NA	no	no	NA	0.32	0.2	0.07	9.9	176.16	0.19	0.08	0.11	NA	NA	no	NA
2015-2016	85483	2	126	Female	32	Non-Hispanic White	Some college or AA degree	Never married	66009.99063	30.7	never	moderate	118.4520245	16	18	5.5	no	no	No	NA	NA	NA	NA	NA	NA	NA	NA	NA	NA	yes	NA
2015-2016	85484	1	122	Male	29	Mexican American	Less than 9th grade	Married	29412.35069	27.7	former	heavy	125.3473898	187	92	5.9	no	no	No	1.55	1.16	0.82	13.1	191.37	0.69	0.25	0.11	NA	NA	no	NA
2015-2016	85485	1	127	Male	56	Mexican American	Some college or AA degree	Married	26467.22677	31.3	never	never	101.4432166	55	33	5	no	no	No	NA	NA	NA	NA	NA	NA	NA	NA	0.29	0.1	no	NA
2015-2016	85486	1	126	Female	4	Non-Hispanic White	NA	NA	51058.08216	18.5	NA	NA	NA	NA	NA	NA	no	no	NA	1.04	0.2	0.07	11.86	188.12	0.19	0.08	0.11	NA	NA	no	NA
2015-2016	85487	2	132	Male	34	Non-Hispanic Black	High school graduate/GED or equivalent	Married	23071.50651	34.8	now	mild	135.4350243	25	28	6	no	yes	No	1.52	0.6	0.45	11.63	203.43	0.19	0.66	0.11	NA	NA	no	NA
2015-2016	85488	2	133	Male	23	Non-Hispanic Black	High school graduate/GED or equivalent	Never married	21776.35194	24.8	never	never	65.68032606	18	22	5.5	no	no	No	0.86	0.53	0.11	5.54	195.04	0.19	0.36	0.11	NA	NA	no	NA
2015-2016	85489	2	126	Male	22	Non-Hispanic White	College graduate or above	Married	85233.74655	26.8	never	moderate	116.1143482	25	34	5.2	no	no	No	NA	NA	NA	NA	NA	NA	NA	NA	NA	NA	yes	NA
2015-2016	85490	1	125	Male	78	Non-Hispanic White	9-11th grade (Includes 12th grade with no diploma)	Married	16677.00339	19.3	former	mild	NA	NA	NA	NA	no	no	Yes	NA	NA	NA	NA	NA	NA	NA	NA	NA	NA	yes	NA
2015-2016	85491	2	125	Male	62	Non-Hispanic White	9-11th grade (Includes 12th grade with no diploma)	Married	40581.69972	35.9	former	heavy	85.44445313	61	51	6.6	DM	yes	Yes	1.14	1.74	0.18	11.34	234.52	0.19	1.57	0.11	0.29	0.2	yes	NA
2015-2016	85492	1	122	Female	22	Non-Hispanic White	Some college or AA degree	Married	73714.79702	26.6	never	never	111.7032621	18	25	5.4	NA	no	No	NA	NA	NA	NA	NA	NA	NA	NA	NA	NA	no	NA
2015-2016	85493	2	126	Female	80	Non-Hispanic Black	College graduate or above	Divorced	17645.70972	33.9	never	never	24.78742666	18	20	7	DM	yes	No	1.86	0.47	0.25	7.67	152.63	0.19	0.22	0.11	0.29	0.13	no	NA
2015-2016	85494	1	121	Female	16	Mexican American	NA	NA	21423.58862	28.5	NA	NA	139.3183744	17	25	5.1	no	no	NA	0.14	0.34	0.23	12.41	190.3	0.19	0.32	0.11	NA	NA	no	NA
2015-2016	85495	1	130	Male	12	Non-Hispanic White	NA	NA	35511.12752	16.6	NA	NA	148.1481991	14	30	5.1	no	no	NA	0.55	0.2	0.07	10.16	181.75	0.19	0.19	0.11	NA	NA	no	NA
2015-2016	85496	1	131	Male	43	Non-Hispanic White	Some college or AA degree	Married	98234.56509	30.8	never	heavy	88.55147247	30	29	5	no	no	No	0.47	0.35	0.19	6.75	213.04	0.19	0.08	0.11	2.75	0.1	no	NA
2015-2016	85497	1	127	Female	34	Mexican American	Some college or AA degree	Married	23870.60589	25.4	never	NA	119.3060411	17	16	4.6	no	no	No	NA	NA	NA	NA	NA	NA	NA	NA	NA	NA	no	NA
2015-2016	85498	1	125	Male	11	Non-Hispanic Black	NA	NA	8086.418164	33.3	NA	NA	NA	NA	NA	NA	no	no	NA	1.28	0.52	0.1	16.52	149.66	0.19	0.29	0.11	NA	NA	yes	NA
2015-2016	85499	1	126	Female	61	Non-Hispanic White	Some college or AA degree	Divorced	37279.09914	37.7	now	never	75.25520166	40	29	5.8	DM	yes	No	NA	NA	NA	NA	NA	NA	NA	NA	0.72	0.18	no	NA
2015-2016	85500	1	119	Female	9	Other Hispanic	NA	NA	9382.111831	17.1	NA	NA	NA	NA	NA	NA	no	no	NA	NA	NA	NA	NA	NA	NA	NA	NA	NA	NA	no	NA
2015-2016	85501	1	120	Female	66	Mexican American	High school graduate/GED or equivalent	Married	11113.26982	29.2	never	moderate	84.69061254	20	17	6.9	DM	yes	No	1.61	3.59	0.44	8.18	209.85	0.19	3.37	0.11	0.29	0.16	no	NA
2015-2016	85502	1	127	Female	16	Other Hispanic	NA	NA	13136.23351	19	NA	NA	129.92487	12	19	5.8	no	no	NA	0.16	0.2	0.22	10.7	180.43	0.19	0.08	0.11	NA	NA	no	NA
2015-2016	85503	2	119	Female	75	Non-Hispanic White	College graduate or above	Married	87934.45494	21	never	mild	87.12542108	13	17	4.9	no	yes	No	2.92	1.66	0.26	9.63	149.97	0.19	1.41	0.11	0.29	0.1	no	NA
2015-2016	85504	2	129	Female	16	Other Hispanic	NA	NA	21931.39068	32.8	NA	NA	126.503533	17	21	5.2	no	no	NA	NA	NA	NA	NA	NA	NA	NA	NA	NA	NA	yes	NA
2015-2016	85505	2	133	Female	18	Other Hispanic	NA	NA	14717.09862	22.3	never	moderate	151.3144248	17	23	5.6	no	no	NA	0.19	0.36	0.23	17.87	183.63	0.19	0.13	0.11	NA	NA	no	NA
2015-2016	85506	1	128	Male	2	Mexican American	NA	NA	10154.18244	14.8	NA	NA	NA	NA	NA	NA	no	no	NA	NA	NA	NA	NA	NA	NA	NA	NA	NA	NA	no	NA
2015-2016	85507	1	129	Female	4	Other Race - Including Multi-Racial	NA	NA	15983.47182	14.9	NA	NA	NA	NA	NA	NA	no	no	NA	0.4	0.2	0.07	10.7	161.41	0.19	0.08	0.11	NA	NA	no	NA
2015-2016	85508	1	123	Female	50	Other Hispanic	Some college or AA degree	Married	10054.09567	43.3	never	moderate	84.95521815	32	34	5.6	no	yes	No	1.18	0.44	0.18	8.35	159.41	0.19	0.16	0.11	0.29	0.14	yes	NA
2015-2016	85509	2	127	Female	15	Other Race - Including Multi-Racial	NA	NA	13293.83076	20	NA	NA	140.3004777	13	19	5.3	no	no	NA	0.18	0.34	0.12	18.15	189.96	0.19	0.14	0.11	NA	NA	no	NA
2015-2016	85510	2	122	Female	60	Mexican American	Some college or AA degree	NA	10750.95814	31.8	never	NA	61.38198549	19	23	5.1	no	yes	No	2.05	2.33	0.32	10.1	174.33	2.42	0.08	0.11	0.51	0.21	no	NA
2015-2016	85511	2	119	Male	25	Non-Hispanic White	College graduate or above	Never married	61314.41228	45.6	now	mild	121.6928914	35	27	5.9	IFG	no	No	NA	NA	NA	NA	NA	NA	NA	NA	NA	NA	no	NA
2015-2016	85512	2	129	Female	9	Non-Hispanic Black	NA	NA	8429.142912	15.6	NA	NA	NA	NA	NA	NA	no	no	NA	0.42	0.2	0.1	8.69	178.53	0.19	0.08	0.11	NA	NA	no	NA
2015-2016	85513	1	127	Male	8	Non-Hispanic White	NA	NA	19893.85868	12.7	NA	NA	NA	NA	NA	NA	no	no	NA	NA	NA	NA	NA	NA	NA	NA	NA	NA	NA	no	NA
2015-2016	85514	2	129	Female	12	Other Race - Including Multi-Racial	NA	NA	16016.35094	NA	NA	NA	NA	NA	NA	NA	no	NA	NA	NA	NA	NA	NA	NA	NA	NA	NA	NA	NA	no	NA
2015-2016	85515	1	119	Female	21	Non-Hispanic Black	Some college or AA degree	Never married	17315.73987	43.5	never	moderate	116.5736576	20	27	5.4	no	no	No	0.47	1.3	0.34	8.52	206.92	0.44	0.67	0.11	NA	NA	no	NA
2015-2016	85516	2	129	Female	59	Mexican American	High school graduate/GED or equivalent	Married	12217.78699	41.9	never	heavy	93.52341143	50	32	5.9	IFG	no	No	NA	NA	NA	NA	NA	NA	NA	NA	0.29	0.16	no	NA
2015-2016	85517	2	132	Female	80	Non-Hispanic White	Some college or AA degree	Married	37628.37946	37.5	never	never	49.14744155	18	22	8.6	DM	yes	No	NA	NA	NA	NA	NA	NA	NA	NA	0.89	0.13	no	NA
2015-2016	85518	1	132	Female	32	Other Race - Including Multi-Racial	College graduate or above	Married	25047.067	27.7	never	never	99.36440149	17	21	5.5	no	no	No	3	0.34	0.44	17.53	142.49	0.19	0.2	0.11	NA	NA	no	NA
2015-2016	85519	2	121	Female	6	Non-Hispanic White	NA	NA	55070.25506	14.6	NA	NA	NA	NA	NA	NA	no	no	NA	0.46	0.2	0.07	9.36	169.45	0.19	0.08	0.11	NA	NA	no	NA
2015-2016	85520	1	127	Female	4	Other Hispanic	NA	NA	11917.02431	14.4	NA	NA	NA	NA	NA	NA	no	no	NA	1.66	0.5	0.07	8.44	192.76	0.19	0.35	0.11	NA	NA	no	NA
2015-2016	85521	1	126	Female	71	Non-Hispanic White	Some college or AA degree	Married	59906.70481	31.7	never	never	NA	NA	NA	6.9	DM	yes	No	0.86	0.71	0.28	7.98	233.38	0.19	0.67	0.11	0.29	0.13	no	NA
2015-2016	85522	1	124	Female	50	Other Hispanic	9-11th grade (Includes 12th grade with no diploma)	Married	13915.03226	38.8	never	moderate	112.4790356	19	24	5.2	no	yes	Yes	NA	NA	NA	NA	NA	NA	NA	NA	0.29	0.12	no	NA
2015-2016	85523	2	131	Male	45	Non-Hispanic White	Some college or AA degree	Married	113798.3112	30.1	former	former	61.30567427	46	27	5.7	no	no	No	0.38	0.81	0.22	7.46	168.43	0.19	0.76	0.11	0.29	0.12	no	NA
2015-2016	85524	1	129	Male	4	Mexican American	NA	NA	23336.53194	15.8	NA	NA	NA	NA	NA	NA	no	no	NA	0.94	0.47	0.07	8.14	165.15	0.19	0.2	0.11	NA	NA	no	NA
2015-2016	85525	1	120	Female	40	Mexican American	Less than 9th grade	Separated	18082.80982	25.2	now	heavy	125.7369062	43	33	5	no	no	No	2.04	0.78	0.54	13.33	221.53	0.39	0.75	0.11	0.29	0.15	no	NA
2015-2016	85526	1	128	Male	9	Mexican American	NA	NA	11885.42388	33.8	NA	NA	NA	NA	NA	NA	no	no	NA	0.78	0.38	0.07	13.34	183.38	0.19	0.26	0.11	NA	NA	yes	NA
2015-2016	85527	2	124	Female	40	Mexican American	College graduate or above	Married	30180.08105	22.7	never	mild	111.4092352	13	18	5.5	no	no	No	NA	NA	NA	NA	NA	NA	NA	NA	0.29	0.12	no	NA
2015-2016	85528	1	128	Male	0	Mexican American	NA	NA	7697.58005	NA	NA	NA	NA	NA	NA	NA	NA	no	NA	NA	NA	NA	NA	NA	NA	NA	NA	NA	NA	NA	NA
2015-2016	85529	2	123	Female	65	Other Hispanic	Some college or AA degree	Married	9528.012794	46.9	never	never	86.70214396	13	25	5.8	no	yes	Yes	0.59	1.01	0.32	16.59	159.42	0.19	0.64	0.11	0.29	0.35	yes	NA
2015-2016	85530	2	129	Female	77	Non-Hispanic Black	Some college or AA degree	Widowed	16971.63796	34.9	never	mild	41.44936154	16	19	8.1	DM	yes	No	NA	NA	NA	NA	NA	NA	NA	NA	0.29	0.14	no	NA
2015-2016	85531	2	120	Male	37	Other Race - Including Multi-Racial	Some college or AA degree	Married	24267.98974	45.5	never	mild	94.57927051	20	28	5.5	no	no	No	0.42	1.07	0.15	8.59	166.23	0.57	0.3	0.11	NA	NA	no	NA
2015-2016	85532	1	128	Male	13	Mexican American	NA	NA	26504.35602	15.4	NA	NA	155.2703203	18	26	5.3	no	no	NA	NA	NA	NA	NA	NA	NA	NA	NA	NA	NA	no	NA
2015-2016	85533	2	124	Female	4	Other Race - Including Multi-Racial	NA	NA	41130.89586	21.7	NA	NA	NA	NA	NA	NA	no	no	NA	0.45	0.32	0.07	12.05	168.11	0.19	0.08	0.11	NA	NA	no	NA
2015-2016	85534	1	130	Female	2	Non-Hispanic White	NA	NA	20160.46814	16.3	NA	NA	NA	NA	NA	NA	no	no	NA	0.48	0.2	0.07	11.2	170.42	0.19	0.08	0.11	NA	NA	no	NA
2015-2016	85535	1	124	Male	35	Non-Hispanic Black	Some college or AA degree	Living with partner	17464.18463	23.9	never	mild	115.0000873	29	29	5.5	no	no	No	NA	NA	NA	NA	NA	NA	NA	NA	NA	NA	no	NA
2015-2016	85536	1	128	Male	70	Mexican American	Less than 9th grade	Married	11308.97764	30.5	former	former	38.32841727	38	38	7.9	DM	yes	No	2	0.38	0.76	13.56	184.67	0.19	0.17	0.11	0.29	0.2	no	NA
2015-2016	85537	2	123	Female	25	Other Hispanic	College graduate or above	Never married	40229.13035	26.9	never	moderate	85.68826513	12	16	5.1	no	no	No	0.44	0.85	0.23	9.7	209.64	0.19	0.77	0.11	NA	NA	yes	NA
2015-2016	85538	1	127	Female	80	Mexican American	Less than 9th grade	Married	10555.3198	36.8	former	mild	54.65546286	13	16	6	DM	yes	No	NA	NA	NA	NA	NA	NA	NA	NA	0.46	0.22	no	NA
2015-2016	85539	2	130	Female	5	Mexican American	NA	NA	16545.17463	19.4	NA	NA	NA	NA	NA	NA	no	no	NA	0.83	0.2	0.07	15.65	145.28	0.19	0.08	0.11	NA	NA	no	NA
2015-2016	85540	2	132	Female	13	Mexican American	NA	NA	16810.70692	20.8	NA	NA	NA	NA	NA	5.4	no	no	NA	NA	NA	NA	NA	NA	NA	NA	NA	NA	NA	no	NA
2015-2016	85541	2	133	Female	63	Other Hispanic	Some college or AA degree	Married	6813.434794	31.1	former	heavy	106.207473	23	22	5.8	no	no	No	NA	NA	NA	NA	NA	NA	NA	NA	0.29	0.1	no	NA
2015-2016	85542	1	121	Male	20	Mexican American	9-11th grade (Includes 12th grade with no diploma)	Never married	37448.96612	30.3	never	heavy	124.829977	25	17	5.7	no	yes	No	0.38	0.2	0.14	9.27	189.49	0.19	0.08	0.11	NA	NA	no	NA
2015-2016	85543	2	125	Female	74	Other Race - Including Multi-Racial	College graduate or above	Married	20190.90397	27.3	never	never	95.64956615	19	24	8.1	DM	yes	Yes	NA	NA	NA	NA	NA	NA	NA	NA	0.29	0.17	yes	NA
2015-2016	85544	2	131	Male	1	Non-Hispanic Black	NA	NA	7785.461757	NA	NA	NA	NA	NA	NA	NA	no	NA	NA	NA	NA	NA	NA	NA	NA	NA	NA	NA	NA	no	NA
2015-2016	85545	1	121	Male	74	Other Race - Including Multi-Racial	Some college or AA degree	Divorced	87465.68138	24.1	now	moderate	67.25636245	20	17	5.5	no	no	Yes	2.93	6.87	1.22	10.41	240.12	0.47	7.35	0.11	0.29	0.11	no	NA
2015-2016	85546	2	133	Female	18	Other Race - Including Multi-Racial	NA	NA	8940.868195	19.3	never	NA	130.0282525	12	20	5.4	no	no	NA	NA	NA	NA	NA	NA	NA	NA	NA	NA	NA	no	NA
2015-2016	85547	2	124	Female	7	Non-Hispanic Black	NA	NA	15191.05663	17.1	NA	NA	NA	NA	NA	NA	no	no	NA	0.77	0.47	0.11	10.44	183.48	0.19	0.28	0.11	NA	NA	no	NA
2015-2016	85548	2	129	Male	38	Mexican American	Less than 9th grade	Married	28203.88346	37.7	never	mild	115.7363656	101	67	7.5	DM	yes	No	1.12	1.23	0.07	18.28	177.49	0.19	0.99	0.11	NA	NA	no	NA
2015-2016	85549	1	124	Female	64	Non-Hispanic Black	High school graduate/GED or equivalent	Widowed	17741.7762	22.6	now	moderate	64.85831469	16	23	6.2	no	yes	No	2	0.72	1.04	6.28	163.81	0.19	0.68	0.11	0.29	0.15	no	NA
2015-2016	85550	2	129	Male	8	Other Race - Including Multi-Racial	NA	NA	11988.6295	14.8	NA	NA	NA	NA	NA	NA	no	no	NA	NA	NA	NA	NA	NA	NA	NA	NA	NA	NA	no	NA
2015-2016	85551	2	119	Male	27	Other Race - Including Multi-Racial	College graduate or above	Never married	25557.23032	22.9	never	mild	NA	NA	NA	NA	no	no	No	NA	NA	NA	NA	NA	NA	NA	NA	NA	NA	no	NA
2015-2016	85552	1	131	Female	61	Non-Hispanic White	High school graduate/GED or equivalent	Married	95505.55451	57.4	never	former	60.95231159	14	21	5.9	DM	yes	No	0.43	0.4	0.3	9.04	190.91	0.19	0.21	0.11	0.29	0.17	no	NA
2015-2016	85553	1	128	Female	75	Non-Hispanic White	Some college or AA degree	Married	83791.12452	35	never	former	69.20129886	19	24	5.9	no	yes	Yes	1.95	0.59	0.59	7.3	194.07	0.19	0.45	0.11	0.29	0.13	no	NA
2015-2016	85554	1	132	Female	0	Non-Hispanic Black	NA	NA	5666.338837	NA	NA	NA	NA	NA	NA	NA	NA	no	NA	NA	NA	NA	NA	NA	NA	NA	NA	NA	NA	NA	NA
2015-2016	85555	1	119	Male	70	Non-Hispanic Black	High school graduate/GED or equivalent	Married	10982.73327	25.3	never	never	95.81164754	8	21	5.6	DM	yes	No	NA	NA	NA	NA	NA	NA	NA	NA	0.29	0.15	no	NA
2015-2016	85556	1	122	Female	24	Other Race - Including Multi-Racial	High school graduate/GED or equivalent	Married	19411.39166	24.5	never	NA	124.6617493	13	19	5.4	no	no	No	0.56	0.29	0.19	7.39	172.46	0.19	0.16	0.11	NA	NA	no	NA
2015-2016	85557	1	121	Male	38	Mexican American	9-11th grade (Includes 12th grade with no diploma)	Separated	28251.06309	29.7	now	NA	101.1351006	35	25	5.9	no	no	No	3.43	0.37	1.67	7.95	221.05	0.19	0.13	0.11	NA	NA	no	NA
2015-2016	85558	2	131	Female	0	Non-Hispanic Black	NA	NA	5182.483249	NA	NA	NA	NA	NA	NA	NA	NA	no	NA	NA	NA	NA	NA	NA	NA	NA	NA	NA	NA	NA	NA
2015-2016	85559	1	123	Female	2	Non-Hispanic White	NA	NA	23133.31388	16.9	NA	NA	NA	NA	NA	NA	no	no	NA	0.75	0.34	0.1	12.02	154.05	0.19	0.08	0.11	NA	NA	no	NA
2015-2016	85560	2	130	Male	9	Mexican American	NA	NA	13866.37281	17.3	NA	NA	NA	NA	NA	NA	no	no	NA	2.79	0.2	0.2	8.42	198.44	0.19	0.08	0.11	NA	NA	no	NA
2015-2016	85561	2	125	Female	1	Mexican American	NA	NA	10428.21823	NA	NA	NA	NA	NA	NA	NA	no	no	NA	0.52	0.2	0.07	12.41	157.2	0.19	0.08	0.11	NA	NA	no	NA
2015-2016	85562	1	125	Male	73	Other Hispanic	College graduate or above	Separated	8568.439229	29.7	former	mild	77.12344488	26	26	6	DM	yes	No	NA	NA	NA	NA	NA	NA	NA	NA	NA	NA	no	NA
2015-2016	85563	1	123	Male	21	Non-Hispanic Black	Some college or AA degree	Never married	31362.39954	24	never	never	119.4760379	28	22	5.4	no	no	No	NA	NA	NA	NA	NA	NA	NA	NA	NA	NA	yes	NA
2015-2016	85564	1	124	Female	72	Other Hispanic	Some college or AA degree	Divorced	12360.71329	34.9	never	former	28.2899536	24	21	7.1	DM	yes	No	NA	NA	NA	NA	NA	NA	NA	NA	0.29	0.19	yes	NA
2015-2016	85565	1	127	Female	18	Mexican American	NA	NA	15804.28874	19.8	never	never	133.4979076	14	15	4.9	no	no	NA	0.54	0.43	0.1	5.62	176.06	0.19	0.27	0.11	NA	NA	no	NA
2015-2016	85566	1	131	Female	42	Non-Hispanic White	Some college or AA degree	Living with partner	25210.87253	41.1	now	mild	70.50688193	18	20	5.4	no	no	No	NA	NA	NA	NA	NA	NA	NA	NA	0.29	0.12	no	NA
2015-2016	85567	2	121	Female	16	Non-Hispanic White	NA	NA	29199.47002	26.8	NA	NA	129.92487	15	23	5.7	no	no	NA	0.17	0.48	0.07	14.34	202.75	0.19	0.35	0.11	NA	NA	yes	NA
2015-2016	85568	2	124	Male	17	Non-Hispanic Black	NA	NA	16330.94658	30.2	NA	NA	140.8589801	18	23	5.6	no	no	NA	0.5	0.59	0.07	7.1	200.84	0.19	0.38	0.11	NA	NA	yes	NA
2015-2016	85569	2	126	Male	8	Other Race - Including Multi-Racial	NA	NA	15880.01623	24.7	NA	NA	NA	NA	NA	NA	no	no	NA	0.33	0.2	0.07	14.34	165.67	0.19	0.08	0.11	NA	NA	no	NA
2015-2016	85570	1	128	Female	14	Other Hispanic	NA	NA	14003.64937	NA	NA	NA	NA	NA	NA	NA	no	NA	NA	NA	NA	NA	NA	NA	NA	NA	NA	NA	NA	no	NA
2015-2016	85571	2	125	Male	61	Other Hispanic	High school graduate/GED or equivalent	Married	9434.344956	37.6	former	moderate	91.85932945	34	21	10.1	DM	yes	No	1.38	2	0.44	6.94	204.07	0.19	1.83	0.11	0.29	0.1	no	NA
2015-2016	85572	1	131	Male	0	Non-Hispanic White	NA	NA	11244.66109	NA	NA	NA	NA	NA	NA	NA	NA	no	NA	NA	NA	NA	NA	NA	NA	NA	NA	NA	NA	NA	NA
2015-2016	85573	2	126	Male	33	Non-Hispanic White	College graduate or above	Living with partner	80099.10172	35.5	former	heavy	103.4326344	27	27	5.5	no	no	No	0.64	1.39	0.31	13.09	182.4	0.19	1.09	0.11	NA	NA	no	NA
2015-2016	85574	1	125	Female	0	Other Hispanic	NA	NA	4515.767526	NA	NA	NA	NA	NA	NA	NA	NA	no	NA	NA	NA	NA	NA	NA	NA	NA	NA	NA	NA	NA	NA
2015-2016	85575	2	122	Male	8	Other Race - Including Multi-Racial	NA	NA	9033.934887	NA	NA	NA	NA	NA	NA	NA	no	no	NA	1.05	0.86	0.18	11.19	161.48	1.03	0.08	0.11	NA	NA	no	NA
2015-2016	85576	2	132	Male	73	Non-Hispanic White	Some college or AA degree	Married	63972.47754	29.7	former	heavy	94.17615342	26	29	5.3	no	no	No	3.1	0.2	0.57	8.25	163.99	0.19	0.08	0.11	0.29	0.14	no	NA
2015-2016	85577	1	133	Male	50	Mexican American	High school graduate/GED or equivalent	Married	16249.79293	28	former	moderate	81.42653235	33	29	5.2	no	no	No	1.06	0.74	0.16	5.9	212.96	0.19	0.53	0.11	0.29	0.1	no	NA
2015-2016	85578	1	119	Female	62	Other Race - Including Multi-Racial	College graduate or above	Married	15654.18504	20.9	never	never	73.66682425	20	22	7	DM	yes	No	1.16	9.91	0.25	14.87	191.92	0.73	9.53	0.11	0.29	0.18	no	NA
2015-2016	85579	1	122	Female	7	Non-Hispanic White	NA	NA	60777.72777	18.9	NA	NA	NA	NA	NA	NA	no	no	NA	0.55	0.41	0.07	9.29	169.48	0.19	0.22	0.11	NA	NA	no	NA
2015-2016	85580	1	123	Female	48	Non-Hispanic Black	Some college or AA degree	Divorced	16229.25527	23.7	never	mild	91.09966287	13	18	5.6	IGT	no	No	NA	NA	NA	NA	NA	NA	NA	NA	0.29	0.19	yes	NA
2015-2016	85581	1	127	Female	0	Non-Hispanic White	NA	NA	13976.10813	NA	NA	NA	NA	NA	NA	NA	NA	no	NA	NA	NA	NA	NA	NA	NA	NA	NA	NA	NA	NA	NA
2015-2016	85582	1	128	Male	2	Mexican American	NA	NA	13070.43539	NA	NA	NA	NA	NA	NA	NA	no	no	NA	0.34	0.2	0.07	18.78	194.62	0.19	0.08	0.11	NA	NA	no	NA
2015-2016	85583	1	130	Male	1	Non-Hispanic White	NA	NA	15865.60056	NA	NA	NA	NA	NA	NA	NA	no	no	NA	0.94	0.2	0.07	9.26	143.56	0.19	0.08	0.11	NA	NA	no	NA
2015-2016	85584	2	128	Male	47	Non-Hispanic White	Some college or AA degree	Married	138066.9341	35.6	never	mild	107.4921084	42	36	5	no	yes	No	1.31	0.84	0.14	6.41	255.7	0.19	0.73	0.11	0.71	0.09	no	NA
2015-2016	85585	1	122	Female	80	Non-Hispanic Black	Some college or AA degree	Married	19392.81635	30.1	former	former	66.26129555	13	26	6.1	DM	yes	No	0.69	1.26	0.47	10.2	230.1	0.19	1.15	0.11	0.29	0.11	no	NA
2015-2016	85586	1	122	Male	52	Non-Hispanic White	9-11th grade (Includes 12th grade with no diploma)	Married	40968.75581	36.2	former	mild	NA	NA	NA	NA	DM	yes	No	NA	NA	NA	NA	NA	NA	NA	NA	NA	NA	no	NA
2015-2016	85587	2	131	Female	49	Non-Hispanic White	College graduate or above	Married	129035.7528	31	former	moderate	100.3293169	18	29	5.5	no	no	No	0.79	0.7	0.89	6.35	169.62	0.19	0.62	0.11	0.29	0.14	no	NA
2015-2016	85588	2	122	Male	25	Other Race - Including Multi-Racial	College graduate or above	Never married	18315.28817	19.4	never	mild	119.3882588	37	33	5.3	no	no	No	0.62	1.21	0.32	11.52	186.26	NA	NA	NA	NA	NA	no	NA
2015-2016	85589	2	127	Male	29	Other Hispanic	High school graduate/GED or equivalent	Married	41601.72851	34.6	never	former	120.1029425	21	25	5.7	no	no	No	0.43	0.79	0.21	17.41	182.52	0.19	0.66	0.11	NA	NA	no	NA
2015-2016	85590	2	131	Female	16	Non-Hispanic Black	NA	NA	20974.82922	19.7	NA	NA	149.05686	16	33	5.4	no	no	NA	0.26	0.37	0.07	12.74	190.72	0.19	0.33	0.11	NA	NA	no	NA
2015-2016	85591	1	129	Female	18	Other Race - Including Multi-Racial	NA	NA	9187.760099	31.5	never	mild	128.1122881	21	23	5.6	no	no	NA	NA	NA	NA	NA	NA	NA	NA	NA	NA	NA	no	NA
2015-2016	85592	1	120	Female	16	Non-Hispanic White	NA	NA	28170.35272	18.8	NA	NA	131.8679421	13	18	5.1	no	no	NA	0.4	0.34	0.14	10.41	211.46	0.19	0.25	0.11	NA	NA	no	NA
2015-2016	85593	1	128	Female	8	Mexican American	NA	NA	13078.23562	17.4	NA	NA	NA	NA	NA	NA	no	no	NA	0.74	0.47	0.07	9.63	170.71	0.19	0.28	0.11	NA	NA	no	NA
2015-2016	85594	2	129	Male	74	Non-Hispanic White	College graduate or above	Married	89071.34786	31	former	mild	87.1123399	26	28	5.4	no	yes	No	2.12	5.22	0.23	6.85	183.15	0.36	4.71	0.11	0.29	0.12	no	NA
2015-2016	85595	1	130	Female	0	Other Race - Including Multi-Racial	NA	NA	15052.53768	NA	NA	NA	NA	NA	NA	NA	NA	no	NA	NA	NA	NA	NA	NA	NA	NA	NA	NA	NA	NA	NA
2015-2016	85596	2	129	Female	16	Non-Hispanic Black	NA	NA	20160.2556	21.1	NA	NA	152.7918213	9	17	5.2	no	no	NA	NA	NA	NA	NA	NA	NA	NA	NA	NA	NA	no	NA
2015-2016	85597	1	127	Male	71	Mexican American	Less than 9th grade	Divorced	11138.89926	24.9	former	moderate	90.81520037	15	19	5.4	IFG	yes	No	5.87	0.2	0.21	8.94	188.77	0.19	0.08	0.11	0.29	0.21	no	NA
2015-2016	85598	2	127	Male	63	Non-Hispanic Black	9-11th grade (Includes 12th grade with no diploma)	Never married	16272.67543	23.5	now	mild	114.7678577	9	15	7.7	DM	yes	No	1.17	0.2	0.54	8.97	164.91	0.19	0.08	0.11	2.35	0.12	yes	NA
2015-2016	85599	1	132	Female	21	Other Race - Including Multi-Racial	Some college or AA degree	Never married	124123.9892	21.9	never	heavy	110.7268523	13	17	5.8	IFG	no	No	NA	NA	NA	NA	NA	NA	NA	NA	NA	NA	no	NA
2015-2016	85600	2	129	Male	8	Non-Hispanic Black	NA	NA	10275.47028	15.3	NA	NA	NA	NA	NA	NA	no	no	NA	0.47	0.52	0.1	9.3	188.59	0.19	0.35	0.11	NA	NA	no	NA
2015-2016	85601	1	120	Female	18	Mexican American	NA	NA	15547.60722	16.2	never	never	152.5486902	20	20	5.1	no	no	NA	NA	NA	NA	NA	NA	NA	NA	NA	NA	NA	yes	NA
2015-2016	85602	2	120	Female	2	Non-Hispanic White	NA	NA	21100.7804	16.8	NA	NA	NA	NA	NA	NA	no	no	NA	2.98	0.56	0.07	6.53	169.81	0.19	0.38	0.11	NA	NA	yes	NA
2015-2016	85603	2	119	Male	33	Non-Hispanic Black	College graduate or above	Married	24388.3541	24.1	never	never	134.3163813	25	33	NA	no	no	No	2.28	4.27	0.27	7.75	170.11	0.42	3.8	0.11	NA	NA	no	NA
2015-2016	85604	2	125	Male	30	Non-Hispanic White	High school graduate/GED or equivalent	Married	37047.09602	31.1	now	heavy	77.52270963	24	27	5.5	no	no	No	0.51	0.67	0.34	8.4	194.3	0.19	0.51	0.11	NA	NA	no	NA
2015-2016	85605	1	130	Male	0	Non-Hispanic White	NA	NA	16407.56045	NA	NA	NA	NA	NA	NA	NA	NA	no	NA	NA	NA	NA	NA	NA	NA	NA	NA	NA	NA	NA	NA
2015-2016	85606	1	133	Female	2	Non-Hispanic White	NA	NA	24835.84987	16.9	NA	NA	NA	NA	NA	NA	no	no	NA	0.6	0.2	0.13	22.04	179.77	0.28	0.08	0.11	NA	NA	no	NA
2015-2016	85607	1	122	Female	10	Non-Hispanic White	NA	NA	62963.12712	21.9	NA	NA	NA	NA	NA	NA	no	no	NA	0.38	0.47	0.26	10.86	164.28	0.19	0.32	0.11	NA	NA	no	NA
2015-2016	85608	1	130	Female	5	Non-Hispanic Black	NA	NA	12154.74693	14.5	NA	NA	NA	NA	NA	NA	no	no	NA	0.39	0.2	0.18	14.1	191.94	0.19	0.08	0.11	NA	NA	yes	NA
2015-2016	85609	1	123	Male	17	Non-Hispanic Black	NA	NA	12480.88211	19.3	NA	NA	NA	NA	NA	5.4	no	no	NA	0.68	0.73	0.26	9.92	171.78	0.19	0.71	0.11	NA	NA	no	NA
2015-2016	85610	1	122	Male	10	Other Hispanic	NA	NA	13080.74374	19.2	NA	NA	NA	NA	NA	NA	no	no	NA	NA	NA	NA	NA	NA	NA	NA	NA	NA	NA	yes	NA
2015-2016	85611	1	133	Female	20	Other Race - Including Multi-Racial	High school graduate/GED or equivalent	Never married	14403.03579	16.4	never	never	128.8699042	10	20	5	no	no	No	NA	NA	NA	NA	NA	NA	NA	NA	NA	NA	no	NA
2015-2016	85612	2	124	Female	4	Non-Hispanic White	NA	NA	54945.73993	15	NA	NA	NA	NA	NA	NA	no	no	NA	0.59	0.2	0.07	12.89	154.76	0.19	0.08	0.11	NA	NA	no	NA
2015-2016	85613	1	124	Female	37	Other Hispanic	College graduate or above	Married	28127.9174	28.7	never	NA	114.3638402	14	19	5.1	no	no	No	1.42	1.29	0.18	17.15	195.13	0.62	0.66	0.11	NA	NA	no	NA
2015-2016	85614	2	125	Female	55	Non-Hispanic White	High school graduate/GED or equivalent	Married	128681.3514	44.4	never	never	80.81532842	12	19	5.8	IFG	yes	No	NA	NA	NA	NA	NA	NA	NA	NA	0.29	0.1	no	NA
2015-2016	85615	1	127	Male	1	Non-Hispanic White	NA	NA	23253.82742	NA	NA	NA	NA	NA	NA	NA	no	no	NA	1.14	0.2	0.07	8.71	149.42	0.19	0.08	0.11	NA	NA	no	NA
2015-2016	85616	1	120	Male	1	Mexican American	NA	NA	9710.547642	NA	NA	NA	NA	NA	NA	NA	no	no	NA	NA	NA	NA	NA	NA	NA	NA	NA	NA	NA	no	NA
2015-2016	85617	2	121	Female	2	Non-Hispanic White	NA	NA	18415.90748	15.8	NA	NA	NA	NA	NA	NA	no	no	NA	1.23	0.53	0.11	9.01	182	0.19	0.36	0.11	NA	NA	no	NA
2015-2016	85618	2	127	Female	53	Non-Hispanic White	College graduate or above	Married	197832.325	25.7	former	moderate	106.7962631	14	17	6.2	DM	no	No	0.79	0.39	0.48	10.16	171.59	0.19	0.16	0.11	1.82	0.17	no	NA
2015-2016	85619	1	119	Male	14	Non-Hispanic Black	NA	NA	8888.797667	21	NA	NA	131.6537782	24	62	5.4	no	no	NA	0.53	0.3	0.27	10.66	203.68	0.19	0.08	0.11	NA	NA	no	NA
2015-2016	85620	2	120	Male	6	Non-Hispanic White	NA	NA	41053.12965	15.7	NA	NA	NA	NA	NA	NA	no	no	NA	NA	NA	NA	NA	NA	NA	NA	NA	NA	NA	yes	NA
2015-2016	85621	1	129	Female	19	Other Hispanic	NA	NA	16038.87798	24.8	never	never	132.5634223	11	17	5.4	no	no	NA	0.29	0.28	0.07	14.3	187.28	0.19	0.08	0.11	NA	NA	no	NA
2015-2016	85622	1	132	Male	0	Other Hispanic	NA	NA	8570.805757	NA	NA	NA	NA	NA	NA	NA	NA	no	NA	NA	NA	NA	NA	NA	NA	NA	NA	NA	NA	NA	NA
2015-2016	85623	1	132	Female	2	Non-Hispanic White	NA	NA	26095.47903	15.8	NA	NA	NA	NA	NA	NA	no	no	NA	0.47	0.2	0.14	9.88	164.39	0.19	0.08	0.11	NA	NA	no	NA
2015-2016	85624	1	133	Female	72	Non-Hispanic Black	High school graduate/GED or equivalent	Divorced	15269.35723	33.3	never	mild	98.40250777	23	40	6.1	no	yes	No	NA	NA	NA	NA	NA	NA	NA	NA	0.29	0.14	no	NA
2015-2016	85625	2	129	Male	80	Non-Hispanic White	College graduate or above	Married	29999.79699	26.5	never	mild	85.25145148	20	24	5.7	no	yes	Yes	1.37	1.49	0.2	8.39	193.85	0.51	0.82	0.11	0.29	0.12	no	NA
2015-2016	85626	2	120	Male	72	Other Hispanic	Less than 9th grade	Married	9413.337198	24.3	former	moderate	70.57101043	24	33	6.2	no	yes	Yes	1.5	4.86	0.27	12.31	182.51	0.19	4.32	0.11	0.29	0.16	no	NA
2015-2016	85627	1	120	Female	35	Non-Hispanic White	High school graduate/GED or equivalent	Living with partner	41351.81888	23.9	never	NA	83.10564527	11	18	5.2	no	no	Yes	0.55	0.39	0.19	10.47	184.08	0.47	0.08	0.11	NA	NA	no	NA
2015-2016	85628	1	121	Female	62	Mexican American	Some college or AA degree	Never married	8137.274212	30.6	former	moderate	96.44286719	15	21	5.8	no	yes	No	NA	NA	NA	NA	NA	NA	NA	NA	0.29	0.3	no	NA
2015-2016	85629	2	122	Female	0	Other Race - Including Multi-Racial	NA	NA	14098.27827	NA	NA	NA	NA	NA	NA	NA	NA	no	NA	NA	NA	NA	NA	NA	NA	NA	NA	NA	NA	NA	NA
2015-2016	85630	2	132	Male	42	Non-Hispanic White	Some college or AA degree	Married	26505.45693	34.9	never	mild	85.16119681	44	28	4.7	no	yes	No	NA	NA	NA	NA	NA	NA	NA	NA	0.29	0.12	no	NA
2015-2016	85631	2	129	Female	20	Other Hispanic	High school graduate/GED or equivalent	Never married	27816.41209	18.7	never	moderate	126.3249936	12	17	5.1	no	no	No	0.39	0.2	0.23	10.47	207.42	0.19	0.15	0.11	NA	NA	yes	NA
2015-2016	85632	2	127	Male	80	Non-Hispanic White	Some college or AA degree	Married	44331.94662	26.7	former	mild	56.76858376	12	23	6.2	no	yes	No	1.68	0.63	0.19	5.02	183.55	0.19	0.45	0.11	0.83	0.12	no	NA
2015-2016	85633	1	122	Female	13	Other Hispanic	NA	NA	19262.8526	29.2	NA	NA	142.2855028	19	17	5.3	no	no	NA	0.38	0.2	0.1	18.8	198.75	0.19	0.08	0.11	NA	NA	yes	NA
2015-2016	85634	2	128	Male	46	Other Race - Including Multi-Racial	College graduate or above	Married	41989.84398	32.1	never	never	94.40561301	29	25	5.5	no	no	No	NA	NA	NA	NA	NA	NA	NA	NA	0.29	0.1	no	NA
2015-2016	85635	1	124	Male	57	Other Hispanic	College graduate or above	Married	22284.24065	27.3	now	heavy	97.67397273	28	22	9.2	DM	no	No	NA	NA	NA	NA	NA	NA	NA	NA	0.29	0.14	no	NA
2015-2016	85636	1	132	Male	52	Other Race - Including Multi-Racial	Some college or AA degree	Married	19588.98956	23.3	never	mild	95.28833645	28	25	5.7	no	no	No	NA	NA	NA	NA	NA	NA	NA	NA	0.29	0.3	no	NA
2015-2016	85637	1	132	Female	14	Other Race - Including Multi-Racial	NA	NA	23799.43495	23.6	NA	NA	138.0635113	12	18	5.4	no	no	NA	0.22	0.74	0.07	6.74	207.39	0.19	0.65	0.11	NA	NA	no	NA
2015-2016	85638	1	130	Male	1	Non-Hispanic White	NA	NA	18816.04176	NA	NA	NA	NA	NA	NA	NA	no	no	NA	0.65	0.2	0.07	11.95	169.69	0.19	0.08	0.11	NA	NA	no	NA
2015-2016	85639	1	126	Male	17	Mexican American	NA	NA	20798.95591	22.9	NA	NA	126.8842146	24	28	5.5	no	no	NA	NA	NA	NA	NA	NA	NA	NA	NA	NA	NA	no	NA
2015-2016	85640	1	119	Male	12	Other Hispanic	NA	NA	13486.44305	25.6	NA	NA	NA	NA	NA	NA	no	no	NA	NA	NA	NA	NA	NA	NA	NA	NA	NA	NA	yes	NA
2015-2016	85641	1	123	Female	69	Non-Hispanic Black	Some college or AA degree	Never married	15697.35614	38.1	former	mild	36.52443885	12	18	5.5	no	yes	No	3.12	1.1	0.48	9.4	173.77	0.19	1.05	0.11	0.29	0.13	no	NA
2015-2016	85642	2	132	Male	31	Non-Hispanic Black	College graduate or above	Never married	27397.81901	24.2	now	NA	121.2627969	23	20	5.1	no	no	No	1.64	1.54	0.95	10	194.22	0.19	1.21	0.11	NA	NA	no	NA
2015-2016	85643	2	123	Male	67	Non-Hispanic White	9-11th grade (Includes 12th grade with no diploma)	Married	42843.62167	NA	former	NA	NA	NA	NA	NA	DM	no	No	NA	NA	NA	NA	NA	NA	NA	NA	NA	NA	yes	NA
2015-2016	85644	1	129	Male	18	Other Race - Including Multi-Racial	NA	NA	7718.622626	32.1	never	never	108.0837088	34	21	5.4	IGT	no	NA	0.56	2.2	0.28	19.37	154.32	0.19	2.19	0.11	NA	NA	yes	NA
2015-2016	85645	1	125	Female	17	Non-Hispanic White	NA	NA	45540.12709	22.7	NA	NA	123.5117453	13	15	4.9	no	no	NA	0.79	0.31	0.24	14.57	161.71	0.19	0.08	0.11	NA	NA	no	NA
2015-2016	85646	2	131	Male	9	Mexican American	NA	NA	8989.27613	29.7	NA	NA	NA	NA	NA	NA	no	no	NA	0.18	0.84	0.21	16.8	173.3	0.19	0.72	0.11	NA	NA	no	NA
2015-2016	85647	1	131	Female	75	Non-Hispanic White	Some college or AA degree	Married	94507.82987	19.6	former	mild	85.02685768	14	23	5.6	no	yes	No	NA	NA	NA	NA	NA	NA	NA	NA	0.29	0.12	no	NA
2015-2016	85648	1	132	Male	67	Non-Hispanic Black	Some college or AA degree	Divorced	14624.29741	29	never	mild	81.66897917	63	36	5.7	no	yes	No	NA	NA	NA	NA	NA	NA	NA	NA	0.29	0.13	yes	NA
2015-2016	85649	2	123	Female	43	Non-Hispanic White	Some college or AA degree	Divorced	41353.41324	19.9	now	mild	111.3894134	13	21	5.6	no	no	No	0.94	0.74	0.96	9.45	162	0.27	0.3	0.11	0.29	0.25	no	NA
2015-2016	85650	2	132	Male	5	Non-Hispanic White	NA	NA	26039.09843	NA	NA	NA	NA	NA	NA	NA	no	NA	NA	NA	NA	NA	NA	NA	NA	NA	NA	NA	NA	no	NA
2015-2016	85651	2	131	Male	33	Non-Hispanic Black	High school graduate/GED or equivalent	Married	18851.604	28.8	never	mild	89.4917423	14	21	5.4	no	no	No	0.83	0.68	0.26	4.94	195.94	0.19	0.34	0.11	NA	NA	yes	NA
2015-2016	85652	2	132	Female	7	Non-Hispanic White	NA	NA	30140.14146	NA	NA	NA	NA	NA	NA	NA	no	NA	NA	NA	NA	NA	NA	NA	NA	NA	NA	NA	NA	no	NA
2015-2016	85653	1	121	Female	13	Mexican American	NA	NA	12929.46907	22.9	NA	NA	158.0018749	21	28	5.5	no	no	NA	0.27	0.2	0.14	13.03	219.68	0.45	0.08	0.11	NA	NA	no	NA
2015-2016	85654	2	119	Female	4	Other Race - Including Multi-Racial	NA	NA	7740.877105	NA	NA	NA	NA	NA	NA	NA	no	NA	NA	NA	NA	NA	NA	NA	NA	NA	NA	NA	NA	no	NA
2015-2016	85655	1	129	Female	27	Other Hispanic	College graduate or above	Married	21819.18716	22.5	never	never	122.6863497	22	25	4.9	no	no	No	NA	NA	NA	NA	NA	NA	NA	NA	NA	NA	no	NA
2015-2016	85656	2	132	Female	34	Non-Hispanic White	College graduate or above	Married	101470.2576	19.7	former	heavy	122.0450965	10	17	5	no	no	No	0.72	0.61	0.19	12.99	198.76	0.19	0.62	0.11	NA	NA	yes	NA
2015-2016	85657	2	123	Male	7	Non-Hispanic White	NA	NA	27324.44733	15.6	NA	NA	NA	NA	NA	NA	no	no	NA	2.36	0.29	0.07	7.77	186.45	0.19	0.08	0.11	NA	NA	no	NA
2015-2016	85658	1	120	Female	14	Mexican American	NA	NA	12686.10514	30.2	NA	NA	141.2895043	18	24	5.9	no	no	NA	NA	NA	NA	NA	NA	NA	NA	NA	NA	NA	no	NA
2015-2016	85659	2	130	Female	24	Non-Hispanic Black	High school graduate/GED or equivalent	Never married	40982.90779	22.5	never	former	NA	NA	NA	NA	no	no	No	NA	NA	NA	NA	NA	NA	NA	NA	NA	NA	no	NA
2015-2016	85660	2	128	Male	54	Other Race - Including Multi-Racial	College graduate or above	Married	15482.51621	21.1	never	mild	134.6559494	35	38	5.2	no	no	No	NA	NA	NA	NA	NA	NA	NA	NA	0.29	0.16	no	NA
2015-2016	85661	2	132	Female	36	Non-Hispanic White	9-11th grade (Includes 12th grade with no diploma)	Married	52504.14201	22.8	now	mild	113.4472788	11	19	5.2	no	no	No	0.32	0.2	1.48	10.06	173.01	0.19	0.08	0.11	NA	NA	no	NA
2015-2016	85662	2	127	Female	69	Mexican American	Less than 9th grade	Married	11193.21948	28.4	never	never	94.88882436	13	18	5.8	no	yes	No	1.03	0.2	0.2	9.8	200.34	0.19	0.08	0.11	0.29	0.13	no	NA
2015-2016	85663	2	132	Male	62	Other Hispanic	Some college or AA degree	Separated	9135.12679	18.9	now	moderate	95.25304064	40	53	5.3	no	no	No	1.94	0.96	3.47	6.98	188.58	0.19	0.79	0.11	0.29	0.11	no	NA
2015-2016	85664	2	123	Female	58	Non-Hispanic White	College graduate or above	Married	132268.427	23.3	never	mild	80.31266687	19	22	5.8	no	yes	No	NA	NA	NA	NA	NA	NA	NA	NA	0.29	1.01	no	NA
2015-2016	85665	2	128	Male	10	Other Race - Including Multi-Racial	NA	NA	11653.56898	15.6	NA	NA	NA	NA	NA	NA	no	no	NA	0.56	0.42	0.16	14.42	180.43	0.19	0.29	0.11	NA	NA	no	NA
2015-2016	85666	1	129	Female	2	Other Race - Including Multi-Racial	NA	NA	11478.23079	15.9	NA	NA	NA	NA	NA	NA	no	no	NA	0.76	0.2	0.07	8.68	157.2	0.19	0.08	0.11	NA	NA	no	NA
2015-2016	85667	1	128	Male	38	Mexican American	High school graduate/GED or equivalent	Divorced	29898.10909	33.4	never	heavy	NA	NA	NA	10.5	DM	yes	No	0.71	1.31	0.1	10.59	176.93	0.19	1.38	0.11	NA	NA	no	NA
2015-2016	85668	2	132	Male	78	Non-Hispanic Black	Some college or AA degree	Divorced	13388.76524	NA	now	mild	70.81254704	14	17	5.5	IGT	yes	Yes	NA	NA	NA	NA	NA	NA	NA	NA	0.29	0.12	no	NA
2015-2016	85669	1	128	Male	78	Non-Hispanic White	High school graduate/GED or equivalent	Married	71626.05007	36.9	former	mild	88.34865247	17	17	6.3	DM	yes	Yes	NA	NA	NA	NA	NA	NA	NA	NA	0.29	0.45	yes	NA
2015-2016	85670	2	123	Male	45	Non-Hispanic Black	High school graduate/GED or equivalent	Married	25760.76705	38	former	former	121.6483659	38	31	7.6	DM	yes	No	0.05	0.69	0.11	7.57	190.67	0.19	0.53	0.11	0.29	0.11	no	NA
2015-2016	85671	1	129	Male	6	Mexican American	NA	NA	12861.22592	22.2	NA	NA	NA	NA	NA	NA	no	no	NA	0.65	0.77	0.07	12.07	159.13	0.19	0.52	0.11	NA	NA	yes	NA
2015-2016	85672	1	126	Female	63	Non-Hispanic Black	High school graduate/GED or equivalent	Separated	25044.52676	26.9	never	never	85.54223967	17	24	5.8	no	no	No	1.2	0.2	0.48	8.67	190.88	0.19	0.08	0.11	0.29	0.14	yes	NA
2015-2016	85673	2	131	Female	6	Non-Hispanic Black	NA	NA	9962.164397	16.2	NA	NA	NA	NA	NA	NA	no	no	NA	0.71	0.33	0.1	6.36	175.12	0.19	0.3	0.11	NA	NA	no	NA
2015-2016	85674	2	130	Male	61	Non-Hispanic Black	Some college or AA degree	Married	15613.12184	54.2	former	mild	NA	NA	NA	NA	DM	yes	No	NA	NA	NA	NA	NA	NA	NA	NA	NA	NA	yes	NA
2015-2016	85675	1	126	Male	22	Non-Hispanic White	Some college or AA degree	Never married	114994.9382	26.1	never	heavy	87.97212175	19	22	4.7	no	no	No	0.46	1.22	0.11	8.19	215.45	0.19	1.22	0.11	NA	NA	yes	NA
2015-2016	85676	2	133	Female	32	Non-Hispanic Black	Some college or AA degree	Never married	21213.39356	40.8	former	mild	133.2109557	17	15	5.6	no	yes	No	NA	NA	NA	NA	NA	NA	NA	NA	NA	NA	no	NA
2015-2016	85677	1	121	Female	3	Mexican American	NA	NA	21803.70069	17.5	NA	NA	NA	NA	NA	NA	no	no	NA	0.35	0.2	0.14	9	185.71	0.3	0.08	0.11	NA	NA	no	NA
2015-2016	85678	1	131	Male	30	Non-Hispanic White	Some college or AA degree	Never married	75295.82168	50.7	former	moderate	121.1265527	36	31	5.6	DM	yes	No	0.27	0.56	0.13	14.49	217.66	0.19	0.46	0.11	NA	NA	no	NA
2015-2016	85679	2	128	Male	80	Non-Hispanic White	College graduate or above	Married	31334.89394	28.4	never	mild	64.48056969	16	21	5.6	no	yes	Yes	0.56	0.42	1.03	13.15	215.13	0.19	0.28	0.11	0.69	0.34	no	NA
2015-2016	85680	2	129	Male	8	Other Race - Including Multi-Racial	NA	NA	10308.18559	27.9	NA	NA	NA	NA	NA	NA	no	no	NA	NA	NA	NA	NA	NA	NA	NA	NA	NA	NA	no	NA
2015-2016	85681	1	128	Male	65	Other Hispanic	Some college or AA degree	Married	8807.30595	29.1	never	former	68.56379841	22	22	5.7	no	yes	No	0.98	0.32	0.32	14.29	193.57	0.19	0.22	0.11	0.29	0.23	no	NA
2015-2016	85682	2	131	Male	32	Other Race - Including Multi-Racial	9-11th grade (Includes 12th grade with no diploma)	Separated	97364.64213	36.6	now	heavy	112.6146949	18	20	5.2	no	no	No	NA	NA	NA	NA	NA	NA	NA	NA	NA	NA	no	NA
2015-2016	85683	2	121	Female	69	Non-Hispanic White	College graduate or above	Married	147296.7083	28.2	former	heavy	58.32586904	17	23	5.6	IFG	no	Yes	NA	NA	NA	NA	NA	NA	NA	NA	1.49	0.19	no	NA
2015-2016	85684	1	124	Male	61	Other Hispanic	College graduate or above	Divorced	8206.20149	33	now	former	97.94206451	19	20	5.7	no	no	No	1.03	1.78	1.25	6.23	156.35	0.19	2.04	0.11	0.29	0.14	no	NA
2015-2016	85685	1	133	Male	67	Mexican American	Some college or AA degree	Married	7898.094597	24.6	former	moderate	81.45767967	15	18	5.4	DM	no	No	1.24	0.66	0.3	7.01	216.01	0.19	0.36	0.11	0.75	0.11	no	NA
2015-2016	85686	1	130	Male	7	Other Hispanic	NA	NA	13266.48961	14	NA	NA	NA	NA	NA	NA	no	no	NA	0.86	0.92	0.07	7.86	168.7	0.19	0.69	0.11	NA	NA	no	NA
2015-2016	85687	1	128	Female	5	Mexican American	NA	NA	12475.36388	18.6	NA	NA	NA	NA	NA	NA	no	no	NA	0.4	0.34	0.26	16.64	179.16	0.19	0.13	0.11	NA	NA	no	NA
2015-2016	85688	2	124	Male	8	Other Race - Including Multi-Racial	NA	NA	13938.94965	13.1	NA	NA	NA	NA	NA	NA	no	no	NA	1.81	0.2	0.13	10.51	169.45	0.19	0.18	0.11	NA	NA	no	NA
2015-2016	85689	2	130	Male	1	Non-Hispanic White	NA	NA	18902.46686	NA	NA	NA	NA	NA	NA	NA	no	no	NA	1.72	0.2	0.12	11.17	149.36	0.19	0.08	0.11	NA	NA	no	NA
2015-2016	85690	2	129	Male	2	Non-Hispanic White	NA	NA	24197.2735	16.6	NA	NA	NA	NA	NA	NA	no	no	NA	NA	NA	NA	NA	NA	NA	NA	NA	NA	NA	no	NA
2015-2016	85691	1	119	Male	66	Other Race - Including Multi-Racial	Some college or AA degree	Married	18337.73771	24.5	never	NA	82.03190299	28	26	5	IFG	yes	No	3.95	2.03	0.29	10.27	197.32	0.19	2	0.11	0.29	0.12	no	NA
2015-2016	85692	2	133	Female	25	Mexican American	College graduate or above	Never married	20356.51723	17.4	never	heavy	112.9577637	17	26	5.7	no	no	No	0.58	0.69	0.24	8.58	176.27	0.19	0.44	0.11	NA	NA	no	NA
2015-2016	85693	1	127	Male	5	Mexican American	NA	NA	13264.54283	18.2	NA	NA	NA	NA	NA	NA	no	no	NA	0.44	0.42	0.07	8.79	182.14	0.19	0.28	0.11	NA	NA	no	NA
2015-2016	85694	1	131	Female	10	Other Hispanic	NA	NA	11327.21678	15.8	NA	NA	NA	NA	NA	NA	no	no	NA	0.81	4.74	0.15	8.68	201.51	0.19	5.08	0.11	NA	NA	no	NA
2015-2016	85695	2	126	Female	12	Non-Hispanic Black	NA	NA	16474.21119	40	NA	NA	157.9622403	21	25	6.4	no	no	NA	NA	NA	NA	NA	NA	NA	NA	NA	NA	NA	no	NA
2015-2016	85696	2	125	Female	32	Other Hispanic	9-11th grade (Includes 12th grade with no diploma)	Married	28740.80743	20.4	now	mild	133.9922774	14	19	5.8	no	no	No	0.45	0.2	0.94	15.62	157.41	0.19	0.15	0.11	NA	NA	no	NA
2015-2016	85697	1	125	Male	80	Non-Hispanic Black	Less than 9th grade	Divorced	13779.97926	32	never	former	56.91584026	20	33	6.7	DM	yes	No	NA	NA	NA	NA	NA	NA	NA	NA	NA	NA	no	NA
2015-2016	85698	1	123	Female	5	Non-Hispanic Black	NA	NA	9234.423021	16	NA	NA	NA	NA	NA	NA	no	no	NA	0.46	1.49	0.07	8.78	186.68	0.19	1.39	0.11	NA	NA	no	NA
2015-2016	85699	1	120	Male	4	Mexican American	NA	NA	12977.53544	15.6	NA	NA	NA	NA	NA	NA	no	no	NA	0.36	0.63	0.07	12.1	211.66	0.19	0.37	0.11	NA	NA	no	NA
2015-2016	85700	1	125	Female	77	Non-Hispanic White	Some college or AA degree	Married	77394.27673	28.7	never	mild	61.87268497	19	21	5.8	DM	yes	No	NA	NA	NA	NA	NA	NA	NA	NA	0.29	0.17	no	NA
2015-2016	85701	2	132	Female	67	Other Race - Including Multi-Racial	Less than 9th grade	Married	19510.48116	28.1	former	heavy	72.14928221	26	22	6.2	DM	yes	No	NA	NA	NA	NA	NA	NA	NA	NA	0.29	0.17	no	NA
2015-2016	85702	1	127	Female	40	Mexican American	High school graduate/GED or equivalent	Separated	34960.73698	36.7	never	former	96.89216845	17	20	5.2	no	yes	No	NA	NA	NA	NA	NA	NA	NA	NA	0.29	0.18	no	NA
2015-2016	85703	1	121	Male	0	Other Hispanic	NA	NA	5770.330493	NA	NA	NA	NA	NA	NA	NA	NA	no	NA	NA	NA	NA	NA	NA	NA	NA	NA	NA	NA	NA	NA
2015-2016	85704	1	129	Male	46	Non-Hispanic White	College graduate or above	Married	123307.3582	32.5	never	mild	102.5366022	35	17	4.9	no	no	No	NA	NA	NA	NA	NA	NA	NA	NA	0.29	0.12	no	NA
2015-2016	85705	1	122	Male	14	Non-Hispanic White	NA	NA	66672.60744	28.4	NA	NA	133.448876	21	21	5.4	no	no	NA	NA	NA	NA	NA	NA	NA	NA	NA	NA	NA	yes	NA
2015-2016	85706	2	124	Female	28	Mexican American	9-11th grade (Includes 12th grade with no diploma)	Living with partner	25281.93044	18.1	never	former	137.8106479	10	17	4.8	NA	no	No	0.32	1.27	0.12	6.34	202.7	0.19	1.07	0.11	NA	NA	no	NA
2015-2016	85707	2	124	Female	41	Non-Hispanic White	College graduate or above	Married	132395.7532	24.6	never	moderate	84.1776085	18	18	4.9	no	no	No	NA	NA	NA	NA	NA	NA	NA	NA	0.29	0.14	no	NA
2015-2016	85708	2	120	Male	16	Other Race - Including Multi-Racial	NA	NA	8641.502218	16.7	NA	NA	137.3330497	15	22	5.3	no	no	NA	NA	NA	NA	NA	NA	NA	NA	NA	NA	NA	no	NA
2015-2016	85709	1	123	Male	7	Non-Hispanic Black	NA	NA	7816.408416	22.4	NA	NA	NA	NA	NA	NA	no	no	NA	1.59	0.95	0.07	12.4	159.35	0.19	0.77	0.11	NA	NA	yes	NA
2015-2016	85710	2	125	Male	33	Non-Hispanic White	Some college or AA degree	Widowed	114210.6707	32.9	now	NA	80.59686701	42	31	5.9	no	yes	Yes	0.42	4.06	3.24	15.48	191.09	0.19	3.71	0.11	NA	NA	no	NA
2015-2016	85711	2	123	Female	52	Non-Hispanic White	Some college or AA degree	Never married	122590.2494	34.1	never	never	103.4612279	24	28	5.4	no	no	No	0.77	0.62	0.35	8.54	182.67	0.19	0.21	0.11	0.29	0.12	no	NA
2015-2016	85712	1	124	Male	22	Other Hispanic	Some college or AA degree	Never married	31071.57895	NA	now	NA	NA	NA	NA	NA	no	no	No	NA	NA	NA	NA	NA	NA	NA	NA	NA	NA	no	NA
2015-2016	85713	2	121	Male	2	Other Race - Including Multi-Racial	NA	NA	9684.803709	15.4	NA	NA	NA	NA	NA	NA	no	no	NA	NA	NA	NA	NA	NA	NA	NA	NA	NA	NA	no	NA
2015-2016	85714	2	133	Female	52	Non-Hispanic Black	High school graduate/GED or equivalent	Married	20341.84163	19.5	now	moderate	88.57553084	22	27	5.8	no	yes	No	1.86	0.7	3.07	7.84	208.23	0.19	0.31	0.11	0.29	0.11	no	NA
2015-2016	85715	2	125	Male	66	Non-Hispanic White	High school graduate/GED or equivalent	Widowed	31404.97187	38.1	never	former	100.7466531	26	23	5.9	no	yes	No	1.36	1.12	0.21	7.96	198.41	0.3	0.68	0.11	0.29	0.13	no	NA
2015-2016	85716	1	128	Female	33	Mexican American	Some college or AA degree	Divorced	24386.55229	59.1	now	NA	128.4252552	25	17	8.8	DM	no	No	NA	NA	NA	NA	NA	NA	NA	NA	NA	NA	no	NA
2015-2016	85717	2	133	Female	14	Mexican American	NA	NA	17176.72877	22.6	NA	NA	141.2895043	10	15	5.3	no	no	NA	NA	NA	NA	NA	NA	NA	NA	NA	NA	NA	yes	NA
2015-2016	85718	1	131	Male	64	Mexican American	High school graduate/GED or equivalent	Divorced	6414.220239	23.5	now	heavy	87.5852002	36	26	5.3	no	no	No	NA	NA	NA	NA	NA	NA	NA	NA	0.29	0.11	no	NA
2015-2016	85719	2	125	Female	10	Non-Hispanic White	NA	NA	47067.56727	17.2	NA	NA	NA	NA	NA	NA	no	no	NA	0.19	0.77	0.07	10.03	196.42	0.19	0.57	0.11	NA	NA	no	NA
2015-2016	85720	1	130	Female	4	Non-Hispanic White	NA	NA	44945.13925	16.1	NA	NA	NA	NA	NA	NA	no	no	NA	0.41	0.2	0.07	8.43	185.75	0.19	0.08	0.11	NA	NA	no	NA
2015-2016	85721	2	133	Female	12	Mexican American	NA	NA	9677.450806	18.7	NA	NA	160.4465834	10	22	5.3	no	no	NA	0.5	0.41	0.15	11.28	151.91	0.19	0.19	0.11	NA	NA	no	NA
2015-2016	85722	1	120	Female	41	Mexican American	Less than 9th grade	Married	15893.28017	32.4	never	never	127.7232377	24	27	5.7	no	no	No	NA	NA	NA	NA	NA	NA	NA	NA	0.29	0.56	no	NA
2015-2016	85723	2	127	Male	0	Mexican American	NA	NA	8983.958111	NA	NA	NA	NA	NA	NA	NA	NA	no	NA	NA	NA	NA	NA	NA	NA	NA	NA	NA	NA	NA	NA
2015-2016	85724	2	119	Male	80	Non-Hispanic White	College graduate or above	Married	37217.10272	25.2	never	mild	41.66075758	18	24	5.8	IGT	no	No	3.52	4.67	0.35	8.17	166.75	0.61	3.88	0.11	0.29	0.16	no	NA
2015-2016	85725	1	125	Female	60	Non-Hispanic White	Some college or AA degree	Married	40537.81452	28.4	never	moderate	88.33641763	25	18	5.7	no	yes	Yes	0.65	0.48	0.17	12.92	220.19	0.19	0.26	0.11	0.29	0.12	yes	NA
2015-2016	85726	2	127	Male	60	Non-Hispanic White	High school graduate/GED or equivalent	Living with partner	36223.6942	45.7	former	former	96.60071725	17	18	12.3	DM	yes	No	0.8	0.34	0.18	5.66	203.94	0.19	0.18	0.11	0.29	0.11	no	NA
2015-2016	85727	2	126	Male	30	Mexican American	Some college or AA degree	Living with partner	20429.02702	31.4	never	moderate	139.8302627	25	25	5.5	no	no	No	0.31	0.78	0.07	5.07	196.83	0.19	0.72	0.11	NA	NA	no	NA
2015-2016	85728	1	131	Female	66	Non-Hispanic White	Some college or AA degree	Divorced	30914.31886	30.1	now	former	51.87294939	18	17	7	DM	yes	Yes	1.43	0.2	1.31	8.81	216.84	0.19	0.08	0.11	0.29	0.16	no	NA
2015-2016	85729	2	128	Male	1	Other Race - Including Multi-Racial	NA	NA	11014.17763	NA	NA	NA	NA	NA	NA	NA	no	no	NA	2.33	0.3	0.07	12.44	161.01	0.19	0.33	0.11	NA	NA	no	NA
2015-2016	85730	1	130	Male	78	Non-Hispanic White	High school graduate/GED or equivalent	Married	71979.45436	26.4	former	mild	67.6584161	18	25	6	no	yes	Yes	2.13	1.12	0.43	8.68	197.65	0.19	1.1	0.11	0.29	0.15	no	NA
[truncated: 32,786 more rows]
